# Supplementary material for: 2,6-Dide­oxy-2,6-imino-l-glycero-d-ido-heptitol
Source: Acta Crystallogr Sect E Struct Rep Online. 2009 Jul 4;65(Pt 8):o1755–6. doi: 10.1107/S1600536809025045 (PMC2977159; doi:10.1107/S1600536809025045)
Supplement: Supplementary file 2 [file e-65-o1755-Isup2.hkl]

data_I
#  4291213    HMJ                          
_audit_creation_date        09-05-05
_audit_creation_method      CRYSTALS 

_cell_length_a                    10.2907(3)
_cell_angle_alpha                 90
_cell_length_b                    7.6035(3)
_cell_angle_beta                  91.8668(16)
_cell_length_c                    11.0057(3)
_cell_angle_gamma                 90

# NOTE Fc on scale of Fo,      1.04111
# Status flags: 
#    o - used in refinement 
#    < - excluded by I/sigmaI cutoff 
#    x - excluded for another reason  

loop_
_refln_index_h
_refln_index_k
_refln_index_l
_refln_F_squared_meas
_refln_F_squared_calc
_refln_F_squared_sigma
_refln_observed_status
   3   0   0     1923.60     2188.62       44.60 o
   4   0   0        5.00        2.23        0.50 o
   5   0   0     1238.30     1292.20       28.70 o
   6   0   0       50.20       44.28        1.60 o
   7   0   0      302.40      302.59        6.90 o
   8   0   0     4115.80     4298.81      113.10 o
   9   0   0       50.40       52.76        2.30 o
  10   0   0       43.70       38.78        2.90 o
  11   0   0      252.50      254.32        9.30 o
  12   0   0        5.30        5.72        1.90 o
  13   0   0        4.40        0.15        5.90 o
   3   1   0     4477.85     5278.73       75.46 o
   4   1   0      220.90      220.97        5.17 o
   5   1   0     1303.60     1282.69       22.47 o
   6   1   0       84.70       69.13        2.55 o
   7   1   0        1.25        2.23        1.18 o
   8   1   0     1020.60     1019.26       20.57 o
   9   1   0        1.10        1.80        0.90 o
  10   1   0       82.35       83.55        2.37 o
  11   1   0       27.25       22.82        1.74 o
  12   1   0       22.80       29.16        3.41 o
  13   1   0        2.80        0.49        4.28 o
   0   2   0      185.50      184.67        4.60 o
   1   2   0       84.60       83.25        1.77 o
   2   2   0       -0.90        0.00        1.33 o
   3   2   0       11.55       10.55        0.49 o
   4   2   0      258.85      266.59        4.47 o
   5   2   0      183.35      183.19        3.55 o
   6   2   0       -0.75        0.04        1.09 o
   7   2   0       79.90       86.42        2.05 o
   8   2   0        0.15        0.00        1.07 o
   9   2   0       25.85       24.72        1.46 o
  10   2   0       54.80       63.73        3.37 o
  11   2   0       97.35       90.67        3.38 o
  12   2   0       -5.20        0.32        3.82 o
  13   2   0       33.20       32.45        5.37 o
   1   3   0       25.70       37.98        1.08 o
   2   3   0      929.35      948.79       16.48 o
   3   3   0       43.30       42.89        1.21 o
   4   3   0      116.45      128.26        2.09 o
   5   3   0        5.95        6.47        0.81 o
   6   3   0        5.00        2.03        0.96 o
   7   3   0        0.90        0.24        0.98 o
   8   3   0       31.50       34.28        1.48 o
   9   3   0      191.20      188.88        6.31 o
  10   3   0      393.20      390.48       13.93 o
  11   3   0        4.30        4.73        1.39 o
  12   3   0       10.35        9.09        2.09 o
   0   4   0     1132.60     1126.64       28.70 o
   1   4   0       62.40       38.50        2.10 o
   2   4   0      998.65      986.53       14.68 o
   3   4   0       13.95       17.38        0.97 o
   4   4   0        7.55        7.80        0.90 o
   5   4   0       43.25       49.59        1.60 o
   6   4   0       36.10       32.04        1.70 o
   7   4   0       34.80       32.81        1.60 o
   8   4   0      269.35      254.68        7.06 o
   9   4   0       84.55       92.29        2.75 o
  10   4   0      132.05      136.88        5.23 o
  11   4   0       78.05       75.25        4.51 o
  12   4   0       58.70       56.91        5.73 o
   1   5   0       18.10       14.42        1.30 o
   2   5   0      586.55      555.07        9.85 o
   3   5   0      335.55      326.73        6.09 o
   4   5   0       10.35        9.13        1.21 o
   5   5   0        0.65        0.62        0.78 o
   6   5   0      398.30      381.50        9.17 o
   7   5   0        2.20        1.98        1.67 o
   8   5   0      113.05      108.04        4.07 o
   9   5   0      108.70      111.98        3.80 o
  10   5   0        2.85        0.66        2.55 o
  11   5   0        2.65        7.99        4.29 o
   0   6   0      588.70      571.70       16.90 o
   1   6   0       33.80       32.76        1.70 o
   2   6   0       15.05       16.81        1.31 o
   3   6   0      397.95      417.46        7.70 o
   4   6   0       31.00       34.30        1.52 o
   5   6   0     1219.35     1208.83       23.20 o
   6   6   0        0.75        1.95        1.63 o
   7   6   0        2.20        1.32        1.54 o
   8   6   0       -1.20        2.63        3.11 o
   9   6   0       16.90       22.12        4.10 o
  10   6   0        9.30        6.91        4.51 o
   1   7   0        5.70        6.17        1.90 o
   2   7   0       32.75       33.27        2.21 o
   3   7   0       25.45       25.45        1.85 o
   4   7   0        6.45        2.72        2.93 o
   5   7   0        0.00        0.16        1.00 o
   6   7   0       25.70       25.84        3.08 o
   7   7   0        1.10        3.38        3.43 o
   8   7   0       29.50       32.71        4.24 o
   9   7   0       47.60       46.33        5.28 o
   0   8   0       95.10       78.38        5.20 o
   1   8   0        3.70        5.05        2.00 o
   2   8   0       54.10       56.69        2.72 o
   3   8   0       16.95       22.55        2.02 o
   4   8   0       24.00       25.58        2.13 o
   5   8   0       11.85       15.90        2.14 o
   6   8   0        7.15        3.66        3.04 o
   7   8   0       77.55       82.52        5.49 o
   1   9   0      154.85      130.99        7.20 o
   2   9   0        4.10        2.74        1.95 o
   3   9   0       28.65       22.46        2.80 o
   4   9   0       -0.80        1.38        5.55 o
   5   9   0      108.10      111.68        7.30 o
 -13   1   1      236.20      229.22       13.64 o
 -12   1   1        9.55        2.38        3.76 o
 -11   1   1      104.45      110.80        3.54 o
 -10   1   1       29.00       27.98        1.99 o
  -9   1   1      333.10      313.24        6.44 o
  -8   1   1       -0.15        0.46        1.15 o
  -7   1   1      357.15      334.78        7.17 o
  -6   1   1       72.30       69.96        1.87 o
  -5   1   1        9.65       16.99        0.68 o
  -4   1   1        2.65        0.19        0.64 o
  -3   1   1       29.80       27.26        0.74 o
   2   1   1     7971.70     9397.84      273.60 o
   3   1   1       27.70       27.99        0.72 o
   4   1   1        4.85        0.59        0.57 o
   5   1   1      383.30      362.82       10.09 o
   6   1   1      292.15      291.82        5.00 o
   7   1   1      893.55      864.32       13.76 o
   8   1   1      795.95      761.34       16.17 o
   9   1   1      620.35      589.21       14.40 o
  10   1   1      321.35      326.06        6.20 o
  11   1   1       31.80       32.26        1.73 o
  12   1   1       28.35       32.06        2.77 o
  13   1   1       20.20        9.27        6.40 o
 -13   2   1       -0.20        0.91        4.83 o
 -12   2   1        0.85        0.38        3.62 o
 -11   2   1       13.50       18.55        2.49 o
 -10   2   1      111.90      115.25        3.33 o
  -9   2   1       51.75       58.17        2.09 o
  -8   2   1      438.50      459.12        8.45 o
  -7   2   1        1.30        3.30        0.45 o
  -6   2   1        1.35        4.18        1.06 o
  -5   2   1       20.25       15.33        0.85 o
  -4   2   1      153.25      175.53        2.62 o
  -3   2   1      609.75      619.62        9.23 o
  -2   2   1      920.90      982.07       14.59 o
  -1   2   1        5.80        7.42        0.42 o
   0   2   1     3947.30     4506.47       75.40 o
   1   2   1       30.45       32.83        0.81 o
   2   2   1      190.55      194.85        3.38 o
   3   2   1     2218.70     2323.00       36.31 o
   4   2   1      135.95      125.77        2.67 o
   5   2   1       39.55       43.32        1.32 o
   6   2   1      829.55      793.04       13.93 o
   7   2   1       17.05       21.81        1.07 o
   8   2   1       16.15       14.94        0.97 o
   9   2   1      474.15      452.83       10.85 o
  10   2   1      379.50      349.89        8.13 o
  11   2   1      139.20      126.85        6.09 o
  12   2   1       51.05       56.80        3.22 o
  13   2   1       10.10       20.71        6.40 o
 -12   3   1       37.20       40.41        3.22 o
 -11   3   1       -0.20        0.01        2.00 o
 -10   3   1       85.40       97.88        2.69 o
  -9   3   1      106.35      108.41        3.15 o
  -8   3   1       43.65       53.03        2.24 o
  -7   3   1        7.60       11.85        1.06 o
  -6   3   1       47.35       42.80        1.57 o
  -5   3   1      130.60      118.38        2.37 o
  -4   3   1      140.10      130.24        2.48 o
  -3   3   1      122.55      137.33        2.32 o
  -2   3   1     2305.05     2233.30       39.20 o
  -1   3   1     1148.35     1190.09       30.02 o
   0   3   1     3664.30     3946.42       76.99 o
   1   3   1     2493.30     2476.86       48.81 o
   2   3   1       61.20       58.41        1.86 o
   3   3   1     1123.50     1120.60       17.01 o
   4   3   1      247.55      233.50        4.63 o
   5   3   1       35.55       39.70        1.25 o
   6   3   1      527.45      483.80        9.62 o
   7   3   1      102.05      105.96        3.62 o
   8   3   1      519.10      505.32        9.45 o
   9   3   1      173.95      176.10        4.17 o
  10   3   1        2.50        1.23        1.74 o
  11   3   1       69.20       78.80        3.57 o
  12   3   1        2.00        2.57        2.69 o
 -12   4   1        0.25        2.63        4.20 o
 -11   4   1       -0.70        1.48        3.40 o
 -10   4   1        4.95        4.99        1.74 o
  -9   4   1       20.20       22.63        1.68 o
  -8   4   1       81.35       82.89        2.79 o
  -7   4   1      204.25      200.79        5.58 o
  -6   4   1       20.75       22.36        1.21 o
  -5   4   1      417.80      400.59       10.36 o
  -4   4   1      139.40      138.92        2.99 o
  -3   4   1       25.90       20.01        1.03 o
  -2   4   1     1178.15     1096.00       18.68 o
  -1   4   1        9.25        6.89        1.14 o
   0   4   1      612.70      556.38       10.60 o
   1   4   1       92.15       82.48        2.77 o
   2   4   1      158.75      139.24        3.36 o
   3   4   1       34.80       27.49        1.10 o
   4   4   1      180.65      190.09        3.37 o
   5   4   1        5.15        4.06        1.15 o
   6   4   1      247.00      266.52        4.96 o
   7   4   1       10.70        7.00        1.30 o
   8   4   1      206.00      209.39        4.22 o
   9   4   1       10.40       12.88        1.43 o
  10   4   1        6.50        6.84        1.42 o
  11   4   1       42.50       40.36        3.36 o
  12   4   1       15.85       18.20        3.77 o
 -11   5   1       17.20       23.67        4.76 o
 -10   5   1       86.35       84.85        4.87 o
  -9   5   1       -4.35        2.01        2.44 o
  -8   5   1      309.25      287.78        8.02 o
  -7   5   1      542.75      527.53       11.42 o
  -6   5   1       72.05       71.70        2.25 o
  -5   5   1       19.20       18.63        1.46 o
  -4   5   1      124.85      128.99        3.29 o
  -3   5   1      178.25      184.71        3.92 o
  -2   5   1        0.30        0.48        0.78 o
  -1   5   1       71.40       68.65        2.20 o
   0   5   1     1076.80     1033.64       19.40 o
   1   5   1     1327.90     1330.17       24.10 o
   2   5   1      273.70      268.24        5.67 o
   3   5   1       10.75        6.47        1.52 o
   4   5   1        8.65        5.39        1.14 o
   5   5   1        3.75        0.57        1.52 o
   6   5   1        3.00        3.78        2.69 o
   7   5   1       60.90       62.87        3.38 o
   8   5   1       37.30       31.68        4.00 o
   9   5   1      140.35      133.15        5.71 o
  10   5   1       45.75       39.96        4.00 o
  11   5   1        2.20        6.57        4.80 o
 -10   6   1      147.00      143.53        8.45 o
  -9   6   1       88.40       87.91        6.26 o
  -8   6   1      188.45      199.55        7.11 o
  -7   6   1      299.45      291.49        7.34 o
  -6   6   1       10.25       10.36        1.44 o
  -5   6   1       76.40       74.89        2.88 o
  -4   6   1      785.40      804.08       14.94 o
  -3   6   1      103.25      102.30        2.45 o
  -2   6   1      505.80      481.03       12.08 o
  -1   6   1      320.60      320.31        8.00 o
   0   6   1       18.40       21.66        1.70 o
   1   6   1        4.10        6.27        1.30 o
   2   6   1      225.90      234.34        5.37 o
   3   6   1      160.20      164.69        3.75 o
   4   6   1      330.70      327.40        6.84 o
   5   6   1       62.50       58.15        3.86 o
   6   6   1      102.10      101.83        4.03 o
   7   6   1      230.05      225.66        7.27 o
   8   6   1        5.30        3.54        2.35 o
   9   6   1       -1.10        0.25        2.83 o
  10   6   1       24.15       32.35        5.15 o
  -9   7   1      178.40      173.87        8.99 o
  -8   7   1       16.25       19.34        2.80 o
  -7   7   1        7.00        7.42        1.49 o
  -6   7   1       25.10       26.47        1.96 o
  -5   7   1      106.90      105.47        3.29 o
  -4   7   1      154.50      170.90        4.91 o
  -3   7   1       97.85      114.74        3.51 o
  -2   7   1      143.15      171.18        4.21 o
  -1   7   1      114.90      122.13        4.10 o
   0   7   1       89.70       76.96        3.30 o
   1   7   1        4.60        9.20        1.80 o
   2   7   1      113.70      119.08        3.80 o
   3   7   1       16.05       15.46        1.45 o
   4   7   1      847.50      870.90       18.14 o
   5   7   1      182.40      193.54        6.76 o
   6   7   1       24.50       24.52        3.13 o
   7   7   1       20.95       21.99        3.15 o
   8   7   1       14.50       10.68        3.32 o
   9   7   1       92.00       92.89        6.93 o
  -7   8   1       10.55       12.33        3.93 o
  -6   8   1       12.75        0.03        3.89 o
  -5   8   1       57.05       63.31        3.21 o
  -4   8   1        5.45        8.91        2.07 o
  -3   8   1       57.90       56.82        3.22 o
  -2   8   1       80.40       76.44        3.65 o
  -1   8   1       31.70       36.07        2.39 o
   0   8   1       49.10       56.11        2.90 o
   1   8   1       60.80       65.88        3.10 o
   2   8   1       35.10       29.52        2.08 o
   3   8   1        2.15        0.92        2.37 o
   4   8   1      138.75      135.89        4.63 o
   5   8   1        8.10       14.30        2.85 o
   6   8   1       27.50       27.25        4.56 o
   7   8   1       63.95       69.00        5.43 o
  -5   9   1       11.80        9.15        3.90 o
  -4   9   1      124.30      131.49        8.00 o
  -3   9   1        4.15        4.92        2.72 o
  -2   9   1       49.75       51.17        3.73 o
  -1   9   1        5.35        1.47        2.34 o
   0   9   1        0.20        0.53        2.41 o
   1   9   1       80.65       93.68        4.45 o
   2   9   1       93.60       89.60        4.78 o
   3   9   1       -0.90        9.04        6.64 o
   4   9   1       31.30       34.97        4.00 o
   5   9   1      138.70      141.03        9.40 o
 -12   0   2       41.90       42.85        4.70 o
 -11   0   2      682.00      651.01       30.40 o
 -10   0   2        7.70        8.89        1.90 o
  -9   0   2      553.90      513.43       13.00 o
  -8   0   2       17.80       19.90        2.30 o
  -7   0   2       40.20       30.20        2.10 o
  -6   0   2     3009.50     2886.33       63.80 o
  -5   0   2     3894.40     3838.84      126.10 o
  -4   0   2      701.10      672.33       18.80 o
  -3   0   2     2337.50     2484.78       47.30 o
  -2   0   2     5181.80     6256.67      103.40 o
   2   0   2     5791.70     6583.12      148.20 o
   3   0   2       87.40       77.31        2.10 o
   4   0   2      793.00      764.22       19.60 o
   5   0   2      240.30      235.83        5.10 o
   6   0   2       66.90       61.66        1.80 o
   7   0   2      320.40      313.99        7.00 o
   8   0   2      172.60      179.14        5.30 o
   9   0   2     2866.00     2820.89       77.50 o
  10   0   2       34.30       32.43        2.40 o
  11   0   2       51.40       56.84        4.60 o
  12   0   2        5.90        9.71        3.10 o
 -13   1   2       13.20       15.93        4.14 o
 -12   1   2       35.45       34.90        2.60 o
 -11   1   2        3.25        4.21        2.12 o
 -10   1   2      258.00      268.28        6.12 o
  -9   1   2        0.65        1.21        1.07 o
  -8   1   2       33.90       46.62        1.27 o
  -7   1   2      104.75       99.45        2.37 o
  -6   1   2      557.05      574.89        9.12 o
  -5   1   2      477.75      429.89        7.28 o
  -4   1   2     1355.20     1451.37       21.25 o
  -3   1   2     2279.35     2406.80       38.07 o
  -2   1   2      256.35      266.67        4.22 o
   2   1   2        1.65        2.76        1.01 o
   3   1   2     1716.75     1803.41       37.86 o
   4   1   2      108.90       69.75        3.33 o
   5   1   2      105.05       85.40        2.38 o
   6   1   2     1059.75      986.83       17.91 o
   7   1   2      212.00      213.05        5.01 o
   8   1   2        3.55        4.43        0.76 o
   9   1   2      134.30      130.94        2.95 o
  10   1   2        0.15        0.65        0.80 o
  11   1   2       97.15       99.42        5.19 o
  12   1   2       64.90       62.26        5.13 o
  13   1   2      -11.80        0.12        8.30 o
 -12   2   2       28.85       29.00        2.81 o
 -11   2   2       14.05       12.11        1.81 o
 -10   2   2      100.40      107.56        2.80 o
  -9   2   2      304.60      300.59        6.70 o
  -8   2   2      105.10      107.01        2.47 o
  -7   2   2      114.65      108.36        2.47 o
  -6   2   2        4.30        3.08        1.27 o
  -5   2   2        4.15        2.51        0.67 o
  -4   2   2      226.00      234.36        4.15 o
  -3   2   2       14.95        5.26        0.60 o
  -2   2   2      162.75      159.77        2.62 o
  -1   2   2      201.10      201.94        3.28 o
   0   2   2       83.80       82.00        2.27 o
   1   2   2        0.20        0.95        0.32 o
   2   2   2       29.00       31.73        0.81 o
   3   2   2       51.65       52.78        1.57 o
   4   2   2      141.25      125.91        3.29 o
   5   2   2      332.50      289.41        7.33 o
   6   2   2        5.40        5.09        0.89 o
   7   2   2        7.70        6.99        0.94 o
   8   2   2       46.65       46.73        1.56 o
   9   2   2       16.25       17.51        1.50 o
  10   2   2       19.90       21.29        1.67 o
  11   2   2       95.95       89.47        5.17 o
  12   2   2       -6.85        0.11        4.32 o
 -12   3   2       12.10       21.46        4.47 o
 -11   3   2       -0.10        0.04        2.08 o
 -10   3   2      111.05      115.13        3.51 o
  -9   3   2      109.65      128.25        3.27 o
  -8   3   2       84.95       90.72        2.44 o
  -7   3   2       -0.45        0.50        1.11 o
  -6   3   2       -0.50        0.44        0.95 o
  -5   3   2       17.80       20.21        1.14 o
  -4   3   2        3.20        1.84        0.60 o
  -3   3   2       76.40       76.50        1.78 o
  -2   3   2      141.70      151.00        2.67 o
  -1   3   2     3495.15     3585.96       63.11 o
   0   3   2      556.30      508.45       11.60 o
   1   3   2      212.85      233.85        4.95 o
   2   3   2      100.35       82.75        2.49 o
   3   3   2      325.20      346.14        6.56 o
   4   3   2      340.00      342.59        8.14 o
   5   3   2        8.05        9.83        1.20 o
   6   3   2      140.60      144.77        4.29 o
   7   3   2      151.75      161.93        4.05 o
   8   3   2       35.90       41.18        2.73 o
   9   3   2       88.40       96.17        3.53 o
  10   3   2        4.40        5.84        2.20 o
  11   3   2        1.40        5.35        2.78 o
  12   3   2       11.60       13.13        3.38 o
 -12   4   2       31.60       34.53        5.33 o
 -11   4   2       65.50       66.87        5.10 o
 -10   4   2       32.00       30.18        3.38 o
  -9   4   2      206.15      206.22        4.92 o
  -8   4   2       31.90       26.79        1.70 o
  -7   4   2       82.95       92.52        2.35 o
  -6   4   2       48.40       50.46        1.59 o
  -5   4   2       27.50       31.73        1.17 o
  -4   4   2      571.35      576.66        9.67 o
  -3   4   2      802.25      748.93       13.91 o
  -2   4   2        8.85        9.17        0.89 o
  -1   4   2     1396.75     1282.55       31.37 o
   0   4   2     1823.30     1847.48       35.65 o
   1   4   2      722.95      675.86       11.46 o
   2   4   2      456.70      424.19        9.21 o
   3   4   2       87.00       85.63        3.18 o
   4   4   2      501.75      501.25       11.00 o
   5   4   2       18.20       16.24        1.86 o
   6   4   2       74.25       70.09        3.08 o
   7   4   2     1018.50     1012.29       25.14 o
   8   4   2      108.05      118.02        3.74 o
   9   4   2      197.40      193.92        5.99 o
  10   4   2        8.80        4.70        3.80 o
  11   4   2       12.15        7.38        4.07 o
 -11   5   2       21.65       27.78        4.58 o
 -10   5   2       28.75       31.86        3.03 o
  -9   5   2        4.15        3.28        1.99 o
  -8   5   2      308.65      298.22        7.71 o
  -7   5   2       32.65       34.72        1.90 o
  -6   5   2       75.70       76.99        2.32 o
  -5   5   2      247.10      243.91        6.84 o
  -4   5   2       24.10       22.45        1.33 o
  -3   5   2        5.55        5.14        1.03 o
  -2   5   2        2.45        0.70        0.95 o
  -1   5   2        7.45        3.64        1.41 o
   0   5   2     1347.45     1378.73       25.74 o
   1   5   2        5.70        3.99        1.20 o
   2   5   2      202.70      195.12        4.93 o
   3   5   2        3.95        0.82        2.17 o
   4   5   2      116.40      127.68        3.80 o
   5   5   2        9.35        8.91        1.63 o
   6   5   2       81.35       77.85        3.44 o
   7   5   2      258.25      256.26        6.98 o
   8   5   2      151.90      143.53        5.08 o
   9   5   2       61.55       57.81        3.74 o
  10   5   2       21.30       24.80        4.22 o
  11   5   2        9.15       11.80        3.62 o
 -10   6   2        3.35        6.26        3.89 o
  -9   6   2       24.00       25.32        3.38 o
  -8   6   2      380.20      341.37       15.00 o
  -7   6   2       11.30       11.91        1.75 o
  -6   6   2       35.95       35.07        1.93 o
  -5   6   2      103.80      112.73        3.19 o
  -4   6   2      161.65      167.86        3.76 o
  -3   6   2       38.95       51.08        1.74 o
  -2   6   2        0.50        3.71        1.60 o
  -1   6   2       -1.00        0.39        3.20 o
   0   6   2      983.10      981.03       20.20 o
   1   6   2        8.40        8.18        1.40 o
   2   6   2      222.80      212.86        5.30 o
   3   6   2       15.25       13.64        0.97 o
   4   6   2     1246.65     1220.52       30.49 o
   5   6   2       66.15       66.19        3.11 o
   6   6   2      125.95      125.35        4.38 o
   7   6   2      124.95      118.71        5.17 o
   8   6   2       63.20       60.95        6.40 o
   9   6   2       50.05       43.43        6.01 o
  10   6   2       57.70       53.84        5.63 o
  -9   7   2       36.75       40.32        5.42 o
  -8   7   2      273.70      237.20       11.50 o
  -7   7   2       22.85       27.18        3.02 o
  -6   7   2        0.20        0.80        1.52 o
  -5   7   2      106.20      100.03        3.19 o
  -4   7   2        0.55        0.09        1.74 o
  -3   7   2       44.00       36.86        2.06 o
  -2   7   2        1.10        1.59        1.78 o
  -1   7   2      412.65      379.84       11.33 o
   0   7   2      303.90      283.28        7.60 o
   1   7   2      167.40      178.08        5.60 o
   2   7   2       22.50       20.76        1.38 o
   3   7   2       60.60       65.13        2.02 o
   4   7   2      189.80      193.78        6.70 o
   5   7   2       -0.40        0.02        2.40 o
   6   7   2       19.40       11.51        3.57 o
   7   7   2       65.05       59.65        4.37 o
   8   7   2       36.95       39.06        3.91 o
   9   7   2       62.25       63.61        5.77 o
  -7   8   2       18.80       20.37        3.41 o
  -6   8   2        0.80        0.55        2.66 o
  -5   8   2        8.20        6.26        1.91 o
  -4   8   2      185.35      169.06        6.11 o
  -3   8   2       12.70       12.92        1.91 o
  -2   8   2        1.85        3.12        2.42 o
  -1   8   2        8.40        9.78        2.62 o
   0   8   2        1.60        0.00        2.00 o
   1   8   2       -2.20        2.48        2.30 o
   2   8   2       44.95       41.79        2.41 o
   3   8   2       21.80       23.65        2.60 o
   4   8   2        0.30        0.49        2.08 o
   5   8   2       10.40        7.96        4.11 o
   6   8   2      100.95      111.25        6.56 o
   7   8   2       16.20       21.85        3.10 o
  -5   9   2        1.20        4.03        3.10 o
  -4   9   2        7.80        4.05        2.88 o
  -3   9   2        2.20        0.03        2.75 o
  -2   9   2        2.55        1.82        2.30 o
  -1   9   2       84.40       85.43        4.90 o
   0   9   2       70.15       60.15        4.92 o
   1   9   2       86.60       97.86        4.60 o
   2   9   2      323.50      284.84       15.60 o
   3   9   2       22.00       19.59        3.50 o
   4   9   2       43.60       37.83        4.30 o
   5   9   2        0.90        0.36        5.31 o
 -13   1   3       -4.40        0.06        5.09 o
 -12   1   3      357.10      311.14       15.74 o
 -11   1   3       30.50       28.16        2.59 o
 -10   1   3      105.05      113.88        3.26 o
  -9   1   3       -0.25        0.50        1.30 o
  -8   1   3        7.10        9.13        1.17 o
  -7   1   3      101.35      103.79        2.63 o
  -6   1   3        6.65        2.50        0.78 o
  -5   1   3       10.95       13.03        0.78 o
  -4   1   3     4907.85     5149.29       76.59 o
  -3   1   3     2895.65     3039.52       39.09 o
  -2   1   3      480.65      472.60        7.09 o
  -1   1   3      252.35      280.12        4.11 o
   0   1   3     2221.85     2610.71       45.82 o
   1   1   3       50.00       54.48        1.06 o
   2   1   3      463.90      470.20        8.63 o
   3   1   3      186.40      218.46        4.76 o
   4   1   3     2636.15     2477.69       61.13 o
   5   1   3      177.90      171.68        4.79 o
   6   1   3       11.45        9.47        1.69 o
   7   1   3      192.05      186.30        4.66 o
   8   1   3       19.60       21.63        2.10 o
   9   1   3       42.30       46.42        2.80 o
  10   1   3       82.00       77.70        3.50 o
  11   1   3       26.90       27.12        3.32 o
  12   1   3       31.80       37.22        5.02 o
 -12   2   3       14.65       17.08        2.62 o
 -11   2   3       46.70       49.13        3.70 o
 -10   2   3       56.65       71.06        2.40 o
  -9   2   3      257.15      253.90        6.47 o
  -8   2   3      401.80      412.49        7.86 o
  -7   2   3      290.65      280.73        5.84 o
  -6   2   3       89.05       95.14        2.18 o
  -5   2   3       55.05       51.34        1.47 o
  -4   2   3      421.80      451.03        7.14 o
  -3   2   3        3.40        4.40        0.49 o
  -2   2   3      472.20      433.52        6.74 o
  -1   2   3     3975.20     4418.20       69.70 o
   0   2   3     5438.65     6136.88       83.16 o
   1   2   3      129.40      138.46        2.12 o
   2   2   3      150.80      153.90        3.37 o
   3   2   3        8.65        3.96        1.04 o
   4   2   3     1841.35     1727.60       40.88 o
   5   2   3       44.70       45.17        2.07 o
   6   2   3      211.05      178.74        5.37 o
   7   2   3      134.40      131.02        3.83 o
   8   2   3      163.70      167.84        5.01 o
   9   2   3       49.65       56.42        2.98 o
  10   2   3       27.85       28.56        3.09 o
  11   2   3        9.60        8.81        2.72 o
  12   2   3       17.60       16.38        6.20 o
 -12   3   3       68.10       57.05        5.68 o
 -11   3   3       38.80       42.42        2.66 o
 -10   3   3       22.10       23.12        2.04 o
  -9   3   3       16.70       18.60        1.66 o
  -8   3   3     1281.50     1264.15       23.62 o
  -7   3   3       -0.15        1.43        1.55 o
  -6   3   3      108.50      109.89        2.47 o
  -5   3   3        2.15        4.27        0.75 o
  -4   3   3     1213.85     1197.96       19.31 o
  -3   3   3      456.85      441.34        6.62 o
  -2   3   3       12.85       10.75        0.64 o
  -1   3   3       74.25       90.12        1.52 o
   0   3   3     2128.40     2066.53       44.75 o
   1   3   3      681.00      707.51       13.42 o
   2   3   3      343.90      309.08        9.80 o
   3   3   3      122.70      126.87        3.22 o
   4   3   3       39.40       26.54        1.60 o
   5   3   3      707.20      693.00       15.71 o
   6   3   3      116.30      107.19        3.70 o
   7   3   3      454.35      453.29       10.02 o
   8   3   3       48.50       52.44        3.02 o
   9   3   3      181.75      193.38        5.86 o
  10   3   3       31.85       32.08        3.16 o
  11   3   3       -5.15        0.59        2.80 o
  12   3   3       31.85       36.23        6.08 o
 -11   4   3       58.80       60.68        4.85 o
 -10   4   3        4.70        1.92        2.25 o
  -9   4   3        1.00        0.40        0.85 o
  -8   4   3        0.55        0.13        1.56 o
  -7   4   3      260.95      246.36        4.84 o
  -6   4   3      424.40      412.02        7.13 o
  -5   4   3      660.30      647.41       10.54 o
  -4   4   3      313.40      320.56        6.43 o
  -3   4   3       42.20       37.86        1.92 o
  -2   4   3        2.45        1.72        0.79 o
  -1   4   3        0.55        1.74        0.81 o
   0   4   3      686.35      643.89       11.99 o
   1   4   3      254.00      234.09        5.64 o
   2   4   3      178.35      176.20        3.36 o
   3   4   3      108.25       99.89        3.29 o
   4   4   3      652.05      655.70       13.15 o
   5   4   3       61.05       56.72        3.21 o
   6   4   3        7.15        7.14        1.55 o
   7   4   3      220.35      240.10        6.75 o
   8   4   3      102.00       98.30        6.60 o
   9   4   3        0.55        0.65        4.40 o
  10   4   3       61.90       65.97        4.17 o
  11   4   3       11.80       11.12        3.40 o
 -11   5   3      119.50      122.71        8.81 o
 -10   5   3       -1.25        0.03        3.20 o
  -9   5   3       74.15       73.40        3.55 o
  -8   5   3       18.60       20.82        1.68 o
  -7   5   3      252.00      245.79        5.60 o
  -6   5   3       43.75       42.87        2.05 o
  -5   5   3      145.75      145.71        5.80 o
  -4   5   3        1.80        1.06        1.39 o
  -3   5   3        0.40        0.00        1.25 o
  -2   5   3       36.75       34.21        1.45 o
  -1   5   3       35.85       34.19        1.42 o
   0   5   3        0.00        2.84        1.11 o
   1   5   3     1133.75     1092.50       23.08 o
   2   5   3      907.70      897.97       16.76 o
   3   5   3      139.40      135.09        4.00 o
   4   5   3       38.55       34.43        2.10 o
   5   5   3       51.40       53.57        3.21 o
   6   5   3      225.60      219.78        5.98 o
   7   5   3       37.95       41.87        2.83 o
   8   5   3       14.65       10.12        2.88 o
   9   5   3     1261.95     1174.49       39.91 o
  10   5   3      296.60      276.49       13.89 o
  11   5   3       39.10       47.31        5.50 o
 -10   6   3       21.95       34.56        3.71 o
  -9   6   3       21.55       25.80        2.82 o
  -8   6   3       10.55        7.61        3.09 o
  -7   6   3       71.15       71.46        4.16 o
  -6   6   3      155.95      160.72        4.30 o
  -5   6   3        4.15        5.01        1.22 o
  -4   6   3       23.85       26.36        1.61 o
  -3   6   3       10.25        7.12        1.43 o
  -2   6   3       18.45       24.81        1.75 o
  -1   6   3      546.90      526.47       10.17 o
   0   6   3      168.15      158.88        4.50 o
   1   6   3      625.50      615.69       14.69 o
   2   6   3      479.15      457.36        9.41 o
   3   6   3       -2.90        1.63        2.48 o
   4   6   3      162.00      163.06        4.91 o
   5   6   3       48.20       55.57        3.15 o
   6   6   3      150.10      144.07        5.58 o
   7   6   3      521.50      494.33       14.91 o
   8   6   3       65.40       62.79        4.65 o
   9   6   3       14.80       18.03        3.73 o
  10   6   3       -0.15        1.17        4.81 o
  -9   7   3       51.05       56.58        5.23 o
  -8   7   3       36.20       41.67        2.86 o
  -7   7   3      274.65      257.49       10.47 o
  -6   7   3       65.35       59.11        3.26 o
  -5   7   3       65.10       69.78        3.58 o
  -4   7   3        3.85        3.11        1.64 o
  -3   7   3       28.30       36.63        1.86 o
  -2   7   3      258.45      261.98        8.75 o
  -1   7   3      111.00      147.96        3.64 o
   0   7   3       22.70       25.17        1.90 o
   1   7   3       30.60       43.18        1.89 o
   2   7   3       10.10        9.44        1.21 o
   3   7   3        3.30        0.06        2.37 o
   4   7   3       -0.40        0.06        2.02 o
   5   7   3        4.15        6.31        3.21 o
   6   7   3       15.90       17.71        3.85 o
   7   7   3       18.25       20.84        3.34 o
   8   7   3       36.70       44.81        5.45 o
  -7   8   3        8.30        1.99        3.18 o
  -6   8   3       -0.85        0.00        2.49 o
  -5   8   3       81.85       87.81        4.66 o
  -4   8   3      137.05      129.97        5.93 o
  -3   8   3        6.05        8.06        2.44 o
  -2   8   3      103.05      103.98        4.61 o
  -1   8   3       35.85       26.76        2.66 o
   0   8   3       39.50       32.04        3.40 o
   1   8   3      121.85      122.69        4.70 o
   2   8   3        0.55        0.01        2.11 o
   3   8   3      105.50      103.73        4.70 o
   4   8   3      149.60      145.69        6.70 o
   5   8   3       -2.15        0.62        3.26 o
   6   8   3       12.10        1.04        4.54 o
   7   8   3       25.70       25.15        4.86 o
  -4   9   3        0.10        2.91        2.66 o
  -3   9   3        9.95       12.42        3.34 o
  -2   9   3        6.30        8.14        3.18 o
  -1   9   3       12.10        8.84        2.05 o
   0   9   3      111.20      118.25        5.82 o
   1   9   3      113.90      116.18        6.90 o
   2   9   3        2.10        4.28        2.40 o
   3   9   3        5.60       10.44        3.10 o
   4   9   3      125.20      130.55        8.10 o
 -12   0   4      156.20      135.84        9.60 o
 -11   0   4       59.40       45.13        4.60 o
 -10   0   4        3.40        0.01        2.80 o
  -9   0   4        6.70       11.66        1.90 o
  -8   0   4      514.60      514.90       12.60 o
  -7   0   4       53.40       49.43        2.40 o
  -6   0   4       -0.50        0.16        1.98 o
  -5   0   4      946.80      873.42       21.00 o
  -4   0   4     2621.70     2645.91       53.70 o
  -3   0   4     1848.60     1849.19       42.00 o
  -2   0   4     1969.90     2035.91       40.10 o
  -1   0   4     1071.30     1057.22       20.60 o
   0   0   4     1680.70     1729.86       32.80 o
   1   0   4      144.80      138.21        4.30 o
   2   0   4     5902.30     6588.39      158.10 o
   3   0   4     3830.90     3886.30      101.40 o
   4   0   4     3447.30     3289.85       96.20 o
   5   0   4      310.90      278.82        9.80 o
   7   0   4      410.50      381.22       12.40 o
   8   0   4      539.50      514.07       22.40 o
   9   0   4        9.60       16.03        3.70 o
  11   0   4      468.20      450.21       27.70 o
  12   0   4       29.00       29.88        6.90 o
 -12   1   4       29.30       35.85        3.63 o
 -11   1   4        1.00        0.02        0.80 o
 -10   1   4       17.20       19.55        1.78 o
  -9   1   4        8.70       19.91        1.70 o
  -8   1   4       43.45       42.03        1.98 o
  -7   1   4       27.55       25.05        1.54 o
  -6   1   4      685.20      664.81       11.34 o
  -5   1   4       48.80       43.80        1.27 o
  -4   1   4        5.05        4.41        0.75 o
  -3   1   4      689.05      696.78       10.02 o
  -2   1   4       46.80       38.06        0.99 o
  -1   1   4     3005.40     3303.39       44.63 o
   0   1   4      414.65      401.54        5.73 o
   1   1   4      448.75      462.28        6.54 o
   2   1   4     1941.10     1913.98       37.25 o
   3   1   4       16.10       13.45        0.83 o
   4   1   4      861.35      872.07       17.19 o
   5   1   4     2106.55     1920.08       41.92 o
   6   1   4      797.60      724.75       18.74 o
   7   1   4      449.25      481.69        9.98 o
   8   1   4      265.10      260.02        8.70 o
   9   1   4       94.40      103.20        3.86 o
  10   1   4       -0.25        0.00        2.14 o
  11   1   4       57.70       68.40        4.52 o
  12   1   4       55.60       57.36        6.18 o
 -12   2   4        9.35       12.91        3.09 o
 -11   2   4        6.70        9.01        2.03 o
 -10   2   4       22.20       15.82        2.16 o
  -9   2   4      322.25      308.10        6.77 o
  -8   2   4       66.75       71.08        1.98 o
  -7   2   4      379.95      359.98        6.17 o
  -6   2   4      225.80      216.42        4.68 o
  -5   2   4      366.00      392.46        6.27 o
  -4   2   4        1.00        0.01        0.77 o
  -3   2   4      267.85      299.22        4.56 o
  -2   2   4      301.10      292.14        5.10 o
  -1   2   4     1167.15     1130.84       20.01 o
   0   2   4      435.00      437.19        6.09 o
   1   2   4      875.05      814.65       13.66 o
   2   2   4        0.75        0.00        0.81 o
   3   2   4      188.90      187.54        4.50 o
   4   2   4      256.70      205.18        6.13 o
   5   2   4       34.20       27.67        2.15 o
   6   2   4       79.20       67.95        3.03 o
   7   2   4      145.60      138.66        4.29 o
   8   2   4        9.20        7.88        2.28 o
   9   2   4       55.30       51.71        3.15 o
  10   2   4        6.55        7.47        2.29 o
  11   2   4        2.20        1.99        3.76 o
  12   2   4       31.45       36.78        5.41 o
 -12   3   4      173.40      176.12        9.62 o
 -11   3   4        0.55        1.04        2.20 o
 -10   3   4       53.65       58.90        2.82 o
  -9   3   4      246.25      254.51        5.92 o
  -8   3   4       37.50       41.14        1.80 o
  -7   3   4      191.00      197.29        4.22 o
  -6   3   4      246.80      244.34        4.78 o
  -5   3   4        0.30        1.93        1.01 o
  -4   3   4      156.70      165.38        2.66 o
  -3   3   4       43.65       36.37        1.03 o
  -2   3   4      235.85      245.10        3.89 o
  -1   3   4     1002.10      936.10       21.11 o
   0   3   4      468.75      508.91        8.26 o
   1   3   4      116.25      111.68        2.27 o
   2   3   4       11.20        9.33        0.85 o
   3   3   4        7.55        7.38        0.71 o
   4   3   4        4.70        3.70        1.38 o
   5   3   4        5.60        6.38        1.57 o
   6   3   4      200.25      172.09        5.28 o
   7   3   4       38.30       34.47        2.39 o
   8   3   4        1.55        0.72        2.47 o
   9   3   4       14.60        9.95        2.39 o
  10   3   4        1.60        2.08        3.77 o
  11   3   4        3.65        1.27        4.44 o
 -11   4   4       47.20       48.29        3.98 o
 -10   4   4       22.75       22.87        2.65 o
  -9   4   4       51.85       49.25        2.87 o
  -8   4   4       27.40       33.88        1.84 o
  -7   4   4        0.10        0.51        1.27 o
  -6   4   4      482.75      486.59        7.67 o
  -5   4   4        8.20        7.49        0.81 o
  -4   4   4     2662.25     2605.01       45.65 o
  -3   4   4       35.15       38.57        1.21 o
  -2   4   4       78.75       73.40        1.77 o
  -1   4   4       15.00       18.22        0.78 o
   0   4   4      224.30      185.72        4.50 o
   1   4   4      271.15      264.61        4.83 o
   2   4   4      612.60      594.94       11.73 o
   3   4   4      335.20      343.42        9.45 o
   4   4   4      182.00      176.15        4.40 o
   5   4   4       45.30       41.68        2.46 o
   6   4   4        1.55        2.04        4.52 o
   7   4   4       -0.20        0.12        1.96 o
   8   4   4       54.90       63.87        3.28 o
   9   4   4       26.85       34.28        3.74 o
  10   4   4        2.60        5.78        4.80 o
  11   4   4       58.00       72.42        5.10 o
 -11   5   4        5.25        6.63        5.24 o
 -10   5   4        1.45        2.22        2.38 o
  -9   5   4       12.85        9.93        2.51 o
  -8   5   4       22.65       28.19        2.38 o
  -7   5   4       17.35       16.52        1.59 o
  -6   5   4       35.15       38.73        1.72 o
  -5   5   4        6.85        6.88        1.17 o
  -4   5   4      446.40      461.44        9.03 o
  -3   5   4        4.15        3.74        0.99 o
  -2   5   4       86.30       86.61        2.05 o
  -1   5   4      415.20      387.88        6.72 o
   0   5   4       29.70       27.16        1.35 o
   1   5   4      344.65      324.64        6.63 o
   2   5   4      391.90      361.79        6.44 o
   3   5   4       30.35       29.96        2.91 o
   4   5   4     1206.70     1162.64       27.06 o
   5   5   4      100.60      100.86        3.69 o
   6   5   4        3.50        1.72        2.16 o
   7   5   4       76.55       70.46        4.13 o
   8   5   4       14.40       16.95        3.91 o
   9   5   4      433.45      405.48       16.94 o
  10   5   4        8.30        8.74        3.47 o
 -10   6   4        3.95        4.30        3.50 o
  -9   6   4       32.00       34.06        3.34 o
  -8   6   4        1.80        1.03        1.96 o
  -7   6   4      218.35      208.69        6.05 o
  -6   6   4       29.70       26.11        2.10 o
  -5   6   4        1.40        3.47        1.29 o
  -4   6   4        0.35        0.01        1.41 o
  -3   6   4       82.55       82.89        2.41 o
  -2   6   4       15.05       19.97        1.42 o
  -1   6   4       96.95       98.60        2.30 o
   0   6   4      180.55      195.15        4.39 o
   1   6   4      704.35      732.49       14.63 o
   2   6   4      493.95      496.35       10.48 o
   3   6   4        7.45        8.01        2.96 o
   4   6   4        8.60        4.66        1.99 o
   5   6   4       16.55       12.86        2.42 o
   6   6   4      140.35      140.35        5.53 o
   7   6   4       74.50       70.99        4.25 o
   8   6   4        7.75        6.49        3.33 o
   9   6   4      149.40      147.16        8.78 o
  -8   7   4        4.50        0.07        3.42 o
  -7   7   4        8.55        9.04        2.05 o
  -6   7   4      352.80      312.63       11.50 o
  -5   7   4        9.05       12.32        1.89 o
  -4   7   4       13.75       12.83        1.59 o
  -3   7   4        0.65        2.15        2.56 o
  -2   7   4       59.60       50.01        2.23 o
  -1   7   4        7.70        8.77        1.17 o
   0   7   4        2.00        0.01        1.71 o
   1   7   4       -0.20        0.23        1.73 o
   2   7   4        1.85        2.31        0.94 o
   3   7   4       33.00       39.09        2.76 o
   4   7   4        5.70        7.35        2.71 o
   5   7   4       16.80       17.46        3.16 o
   6   7   4        1.80        1.95        2.43 o
   7   7   4        1.65        2.23        1.90 o
   8   7   4        5.80        5.49        4.01 o
  -6   8   4       48.25       41.14        5.06 o
  -5   8   4       49.55       55.90        4.68 o
  -4   8   4       56.90       50.85        3.05 o
  -3   8   4       15.10       14.25        2.02 o
  -2   8   4        7.40       12.33        2.02 o
  -1   8   4        1.45        0.10        1.70 o
   0   8   4        0.40        3.94        1.72 o
   1   8   4       22.40       13.18        1.84 o
   2   8   4       22.15       17.25        1.66 o
   3   8   4        2.20        1.38        2.40 o
   4   8   4       31.40       33.67        3.50 o
   5   8   4       13.75       15.79        4.01 o
   6   8   4        3.80        5.17        4.92 o
  -4   9   4       12.35       21.86        3.61 o
  -3   9   4        1.20        3.75        3.63 o
  -2   9   4        8.45        7.25        2.37 o
  -1   9   4       20.95       18.42        3.40 o
   0   9   4        2.50        0.00        2.65 o
   1   9   4        0.90        0.01        3.10 o
   2   9   4       14.80       16.65        3.30 o
   3   9   4       23.10       32.78        3.50 o
 -12   1   5       -0.40        2.84        3.29 o
 -11   1   5        3.65        6.34        1.87 o
 -10   1   5       10.85        7.67        1.74 o
  -9   1   5        3.05        2.81        2.23 o
  -8   1   5        3.50        4.55        1.41 o
  -7   1   5      375.90      362.97        7.63 o
  -6   1   5      370.65      352.30        6.80 o
  -5   1   5       -0.45        0.01        1.02 o
  -4   1   5      203.20      201.88        3.81 o
  -3   1   5      460.50      428.80        7.47 o
  -2   1   5       61.70       63.82        1.18 o
  -1   1   5       74.65       71.70        1.49 o
   0   1   5      202.35      173.71        2.98 o
   1   1   5      118.25      111.09        1.91 o
   2   1   5        2.55        4.29        0.53 o
   3   1   5       70.10       54.35        1.67 o
   4   1   5       -0.20        0.68        1.26 o
   5   1   5      867.55      780.80       17.88 o
   6   1   5      341.20      327.95        8.35 o
   7   1   5       84.10       78.89        3.38 o
   8   1   5      112.85      117.56        4.26 o
   9   1   5      399.25      409.48       13.13 o
  10   1   5        1.85        0.21        2.14 o
  11   1   5       -5.00        0.70        4.26 o
  12   1   5       11.75        0.00        4.47 o
 -12   2   5      215.40      198.52       11.66 o
 -11   2   5       16.40       19.99        3.40 o
 -10   2   5       13.30       21.08        2.16 o
  -9   2   5       25.40       39.19        2.05 o
  -8   2   5       30.30       33.90        1.49 o
  -7   2   5       73.55       60.31        1.99 o
  -6   2   5       69.10       70.39        2.01 o
  -5   2   5       61.10       65.12        1.98 o
  -4   2   5      592.40      586.05        9.44 o
  -3   2   5        6.50        6.63        0.72 o
  -2   2   5       10.60       17.15        0.86 o
  -1   2   5     1838.95     1886.77       28.14 o
   0   2   5      807.80      780.12       11.64 o
   1   2   5      377.05      344.38        5.16 o
   2   2   5      199.95      201.67        3.58 o
   3   2   5        3.65        5.02        0.60 o
   4   2   5        3.35        5.61        1.23 o
   5   2   5      480.25      430.96       10.61 o
   6   2   5      164.00      164.60        4.88 o
   7   2   5      139.90      173.26        4.65 o
   8   2   5      649.65      621.37       17.78 o
   9   2   5      186.65      198.54        6.62 o
  10   2   5        3.25        0.63        4.50 o
  11   2   5       -2.75        0.63        5.20 o
  12   2   5        9.50        3.95        8.40 o
 -11   3   5       12.35       11.30        3.50 o
 -10   3   5      110.10      108.91        4.93 o
  -9   3   5       53.20       50.74        2.37 o
  -8   3   5       58.30       63.77        2.02 o
  -7   3   5      104.60      115.76        2.76 o
  -6   3   5      186.60      182.89        4.19 o
  -5   3   5      236.55      233.51        4.41 o
  -4   3   5      770.40      770.99       12.63 o
  -3   3   5        0.40        2.96        1.07 o
  -2   3   5       21.65       18.05        0.82 o
  -1   3   5       65.00       58.44        1.81 o
   0   3   5     1651.45     1576.34       25.31 o
   1   3   5      529.35      514.58        8.38 o
   2   3   5      207.70      222.19        4.25 o
   3   3   5        1.70        1.28        0.61 o
   4   3   5      597.80      583.35       12.30 o
   5   3   5      933.60      900.53       19.18 o
   6   3   5       48.25       41.36        3.00 o
   7   3   5       12.20       14.94        0.90 o
   8   3   5       14.55       17.95        2.85 o
   9   3   5      142.05      147.57        5.24 o
  10   3   5      126.85      125.37        7.00 o
  11   3   5        5.00        4.27        4.87 o
 -11   4   5       29.80       28.54        4.30 o
 -10   4   5       10.45        9.14        2.80 o
  -9   4   5       39.15       35.90        2.76 o
  -8   4   5       89.65       88.70        3.12 o
  -7   4   5       54.20       51.39        2.18 o
  -6   4   5        2.40        0.98        1.17 o
  -5   4   5     1360.55     1319.74       21.42 o
  -4   4   5       69.90       71.71        2.74 o
  -3   4   5        1.10        2.04        1.10 o
  -2   4   5      188.70      186.89        3.50 o
  -1   4   5       54.35       59.17        1.60 o
   0   4   5       37.25       34.03        1.24 o
   1   4   5       20.10       22.36        1.10 o
   2   4   5       -1.00        1.00        0.74 o
   3   4   5     1294.75     1322.29       21.93 o
   4   4   5      263.95      254.37        7.04 o
   5   4   5      113.50      111.73        4.03 o
   6   4   5      138.85      138.46        5.10 o
   7   4   5       13.05       13.90        2.33 o
   8   4   5       62.50       58.79        4.00 o
   9   4   5      146.60      168.47       10.80 o
  10   4   5       38.75       36.94        4.37 o
  11   4   5      117.20      134.21        8.19 o
 -10   5   5       25.85       28.11        3.79 o
  -9   5   5       -0.10        0.05        2.50 o
  -8   5   5      252.70      244.56        9.62 o
  -7   5   5       20.20       22.02        2.10 o
  -6   5   5        0.95        0.09        1.23 o
  -5   5   5      226.70      234.43        5.75 o
  -4   5   5      611.75      603.10       12.51 o
  -3   5   5       -0.25        0.07        1.63 o
  -2   5   5      743.70      739.82       13.64 o
  -1   5   5       20.55       18.36        1.14 o
   0   5   5      326.90      322.84        6.33 o
   1   5   5      492.60      500.89       10.15 o
   2   5   5      188.80      197.35        3.83 o
   3   5   5      861.80      849.60       19.91 o
   4   5   5     1942.95     1947.97       41.85 o
   5   5   5      156.20      155.39        5.16 o
   6   5   5       67.35       61.38        3.54 o
   7   5   5       65.90       63.67        4.70 o
   8   5   5      168.90      169.51        6.83 o
   9   5   5       25.80       17.36        5.38 o
  10   5   5      159.00      176.09        7.42 o
  -9   6   5       15.45       17.74        4.16 o
  -8   6   5        2.85        1.15        2.59 o
  -7   6   5       17.45       15.62        1.91 o
  -6   6   5       59.45       59.98        2.65 o
  -5   6   5       80.10       78.76        2.76 o
  -4   6   5      594.60      599.93       16.32 o
  -3   6   5       77.90       75.05        2.44 o
  -2   6   5      188.40      200.62        4.80 o
  -1   6   5      144.25      142.03        3.18 o
   0   6   5       24.00       27.23        1.35 o
   1   6   5       26.20       36.14        1.27 o
   2   6   5       99.55       99.60        2.55 o
   3   6   5        0.00        4.77        1.84 o
   4   6   5       12.65       11.88        2.97 o
   5   6   5       46.35       46.91        4.29 o
   6   6   5      446.95      425.90       14.54 o
   7   6   5       18.85       18.25        4.04 o
   8   6   5        5.60        8.95        4.81 o
   9   6   5       13.55       10.48        4.96 o
  -8   7   5        9.30       14.49        3.62 o
  -7   7   5        2.65        3.04        3.30 o
  -6   7   5       28.75       26.07        3.94 o
  -5   7   5        8.35        3.88        2.02 o
  -4   7   5       13.65       16.64        2.02 o
  -3   7   5       97.10       99.45        3.19 o
  -2   7   5       -0.50        0.31        1.82 o
  -1   7   5      123.00      113.17        4.95 o
   0   7   5       36.00       24.24        1.86 o
   1   7   5       24.80       18.60        1.57 o
   2   7   5       97.80      109.40        3.60 o
   3   7   5       52.65       49.59        4.32 o
   4   7   5       12.10       12.88        2.76 o
   5   7   5        4.65        4.07        4.19 o
   6   7   5        3.00        1.92        3.44 o
   7   7   5       39.50       31.31        9.20 o
   8   7   5       10.30        9.58        5.38 o
  -6   8   5      222.65      205.78       11.65 o
  -5   8   5       19.65       14.88        4.03 o
  -4   8   5       29.20       21.50        3.39 o
  -3   8   5       21.25       14.25        2.70 o
  -2   8   5        0.55        0.49        1.54 o
  -1   8   5       -0.15        0.09        1.56 o
   0   8   5       82.45       89.05        3.28 o
   1   8   5        1.25        0.13        2.12 o
   2   8   5      119.70      117.51        7.10 o
   3   8   5       82.00       81.61        4.50 o
   4   8   5       70.40       69.15        4.40 o
   5   8   5       67.05       69.94        6.05 o
   6   8   5       10.85        4.46        5.38 o
  -2   9   5       -3.10        0.55        3.17 o
  -1   9   5       -0.35        0.50        3.04 o
   0   9   5      146.00      139.31        7.72 o
   1   9   5       -3.90        4.35        3.54 o
   2   9   5       84.80       87.89        6.30 o
 -12   0   6       11.50       13.21        5.60 o
 -10   0   6       16.20       10.98        2.90 o
  -9   0   6      150.00      162.51        5.90 o
  -8   0   6      147.70      119.07        5.20 o
  -7   0   6      574.10      523.95       15.60 o
  -6   0   6       -2.90        0.05        1.60 o
  -5   0   6       88.40       79.00        3.10 o
  -4   0   6      947.80      974.98       21.40 o
  -3   0   6       49.00       37.67        1.60 o
  -2   0   6        7.70       11.05        0.80 o
  -1   0   6      980.00     1022.65       20.20 o
   0   0   6        1.60        0.46        0.70 o
   1   0   6      198.70      206.31        4.50 o
   2   0   6       10.20       13.58        1.00 o
   3   0   6      434.60      409.86        9.10 o
   4   0   6      811.60      820.37       22.40 o
   5   0   6      269.30      243.10        6.40 o
   6   0   6      272.20      236.12        9.00 o
   7   0   6       23.80       30.17        1.30 o
   8   0   6       98.80      100.32        7.60 o
   9   0   6       -1.60        0.14        5.20 o
  10   0   6        7.90        4.44        4.70 o
  11   0   6      376.00      351.60       27.30 o
 -12   1   6      301.25      267.64       15.02 o
 -11   1   6        7.30        6.53        2.97 o
 -10   1   6       32.70       36.75        2.48 o
  -9   1   6       45.30       48.99        2.63 o
  -8   1   6        4.05        0.83        1.40 o
  -7   1   6       18.95       17.49        2.67 o
  -6   1   6       53.50       59.51        2.10 o
  -5   1   6      121.00      126.27        2.62 o
  -4   1   6     2710.85     2785.08       42.91 o
  -3   1   6       27.60       26.11        0.96 o
  -2   1   6       60.70       78.77        1.39 o
  -1   1   6      289.65      294.42        5.00 o
   0   1   6      140.10      160.35        2.16 o
   1   1   6      393.95      439.69        5.63 o
   2   1   6       33.20       37.27        0.96 o
   3   1   6      185.90      182.81        4.57 o
   4   1   6      601.25      574.66       15.10 o
   5   1   6        3.85        3.88        1.77 o
   6   1   6       57.20       42.13        2.93 o
   7   1   6      147.50      140.94        4.76 o
   8   1   6      136.40      156.55        5.27 o
   9   1   6        0.00        0.45        2.14 o
  10   1   6      126.45      160.25        7.53 o
  11   1   6       50.85       53.29        6.61 o
 -11   2   6        5.70        6.60        3.60 o
 -10   2   6       43.25       41.05        4.10 o
  -9   2   6        5.35        1.26        1.97 o
  -8   2   6        8.35       13.34        1.63 o
  -7   2   6      250.25      270.80        5.77 o
  -6   2   6       59.70       54.89        2.02 o
  -5   2   6       67.80       80.28        2.12 o
  -4   2   6      253.50      240.91        4.11 o
  -3   2   6       13.70       12.07        0.99 o
  -2   2   6       14.25       16.63        0.81 o
  -1   2   6       78.70       81.55        1.74 o
   0   2   6      349.00      309.12        6.42 o
   1   2   6      313.10      316.10        5.11 o
   2   2   6     1115.50     1000.35       19.47 o
   3   2   6        5.40        4.91        1.63 o
   4   2   6       12.65       12.55        0.82 o
   5   2   6       79.20       70.99        3.10 o
   6   2   6        4.55        1.25        1.68 o
   7   2   6      107.40      113.78        4.15 o
   8   2   6      137.20      117.51        5.13 o
   9   2   6        2.85        4.47        2.66 o
  10   2   6       51.00       54.84        6.90 o
  11   2   6        4.25        0.95        4.40 o
 -11   3   6        2.20        4.36        3.40 o
 -10   3   6       34.90       36.57        3.75 o
  -9   3   6       -2.35        0.26        1.80 o
  -8   3   6        8.15       11.98        1.25 o
  -7   3   6       39.55       38.00        1.82 o
  -6   3   6      132.15      131.46        3.40 o
  -5   3   6       57.50       56.22        1.83 o
  -4   3   6       24.00       22.76        1.28 o
  -3   3   6       43.80       36.20        1.83 o
  -2   3   6       21.60       24.02        1.20 o
  -1   3   6       67.45       60.47        1.85 o
   0   3   6       78.85       71.69        1.60 o
   1   3   6      180.25      196.67        3.05 o
   2   3   6      115.40      130.33        2.63 o
   3   3   6      249.80      241.42        5.35 o
   4   3   6       36.95       34.19        1.66 o
   5   3   6        1.40        1.20        0.80 o
   6   3   6        4.95        4.55        1.69 o
   7   3   6        3.50        0.04        2.54 o
   8   3   6       48.95       62.12        3.28 o
   9   3   6      162.20      182.02        6.86 o
  10   3   6       17.25       15.77        3.10 o
  11   3   6       13.10       14.47        5.74 o
 -11   4   6       38.55       44.97        4.84 o
 -10   4   6        4.15        8.19        2.73 o
  -9   4   6       34.40       28.89        2.62 o
  -8   4   6      163.45      159.12        4.94 o
  -7   4   6       48.50       49.70        2.46 o
  -6   4   6       28.05       28.74        1.77 o
  -5   4   6      245.85      247.64        4.94 o
  -4   4   6      268.90      255.50        5.45 o
  -3   4   6      370.80      389.74        7.11 o
  -2   4   6       16.90       19.14        0.94 o
  -1   4   6      519.80      476.02        8.34 o
   0   4   6       24.60       22.94        1.07 o
   1   4   6        4.70        3.61        0.96 o
   2   4   6      168.70      157.12        5.51 o
   3   4   6      223.60      216.19        5.41 o
   4   4   6       32.90       29.50        2.17 o
   5   4   6      786.45      803.63       18.35 o
   6   4   6      372.70      359.01        9.32 o
   7   4   6        0.75        1.42        2.49 o
   8   4   6        5.60       14.13        2.48 o
   9   4   6       50.85       48.85        4.53 o
  10   4   6       32.85       43.51        4.25 o
 -10   5   6        8.80       12.41        3.24 o
  -9   5   6      220.90      224.03        8.20 o
  -8   5   6       -2.35        1.18        1.73 o
  -7   5   6       76.80       76.80        4.29 o
  -6   5   6       16.15       16.51        2.44 o
  -5   5   6       11.00       10.92        1.85 o
  -4   5   6      653.30      625.61       12.55 o
  -3   5   6        5.40        4.99        1.01 o
  -2   5   6      129.05      141.69        2.80 o
  -1   5   6       85.75       89.17        2.38 o
   0   5   6        4.80        2.46        1.01 o
   1   5   6       42.00       41.07        1.41 o
   2   5   6      179.70      176.67        4.21 o
   3   5   6       41.60       37.87        2.21 o
   4   5   6      468.90      476.51       12.41 o
   5   5   6      162.00      153.58        5.23 o
   6   5   6       28.00       24.21        3.48 o
   7   5   6       -2.00        0.50        3.02 o
   8   5   6       88.60       96.86        5.52 o
   9   5   6       24.75       24.36        3.96 o
  -9   6   6       25.75       34.43        4.76 o
  -8   6   6       90.20       94.14        5.94 o
  -7   6   6        1.80        0.08        2.33 o
  -6   6   6       28.50       30.24        3.37 o
  -5   6   6       57.00       66.79        2.64 o
  -4   6   6        1.95        4.01        1.45 o
  -3   6   6       63.55       79.74        2.33 o
  -2   6   6       50.60       56.11        2.41 o
  -1   6   6       20.90       22.75        1.38 o
   0   6   6      127.35      128.22        3.15 o
   1   6   6        0.45        0.25        1.33 o
   2   6   6       21.05       17.49        1.74 o
   3   6   6       25.45       38.68        2.62 o
   4   6   6       11.00        9.39        2.52 o
   5   6   6       25.80       25.82        3.05 o
   6   6   6      301.35      295.55        9.93 o
   7   6   6       17.55       21.28        4.14 o
   8   6   6       32.10       39.52        3.83 o
  -7   7   6        6.80       10.86        3.50 o
  -6   7   6       57.65       56.76        4.88 o
  -5   7   6      342.10      325.73       15.01 o
  -4   7   6        8.80       18.50        3.04 o
  -3   7   6        8.90        7.72        1.70 o
  -2   7   6       26.15       29.87        1.98 o
  -1   7   6       36.45       33.18        1.91 o
   0   7   6       28.50       25.28        1.66 o
   1   7   6       81.45       80.50        2.62 o
   2   7   6      143.40      136.53        5.80 o
   3   7   6      277.30      271.28        8.50 o
   4   7   6       89.15       97.97        5.90 o
   5   7   6        4.65        2.36        3.24 o
   6   7   6       -1.60        0.28        3.97 o
   7   7   6       13.25        9.20        5.04 o
  -5   8   6       62.75       56.01        5.20 o
  -4   8   6        2.95        5.00        4.39 o
  -3   8   6       19.20       19.54        3.01 o
  -2   8   6       37.70       37.85        3.50 o
  -1   8   6       22.95       23.03        2.83 o
   0   8   6       56.55       45.75        3.04 o
   1   8   6      277.60      232.84       11.26 o
   2   8   6       50.90       60.34        6.60 o
   3   8   6      276.90      244.55       15.10 o
   4   8   6        6.80       12.00        2.70 o
 -11   1   7       21.95       15.84        3.92 o
 -10   1   7       25.90       22.55        3.70 o
  -9   1   7       -1.70        0.86        2.86 o
  -8   1   7      280.80      237.91        8.84 o
  -7   1   7       11.35       13.47        2.50 o
  -6   1   7        4.05        0.22        1.23 o
  -5   1   7      175.15      177.27        3.57 o
  -4   1   7       18.20       17.90        1.31 o
  -3   1   7       27.90       30.98        0.94 o
  -2   1   7      687.60      697.12       10.05 o
  -1   1   7      240.75      227.39        4.44 o
   0   1   7      104.15      101.58        1.89 o
   1   1   7        5.55        7.86        0.71 o
   2   1   7      150.70      145.29        2.76 o
   3   1   7      646.75      607.04       10.04 o
   4   1   7      133.30      133.73        3.03 o
   5   1   7      807.50      791.46       13.92 o
   6   1   7       98.35      100.64        3.36 o
   7   1   7       21.00       20.32        2.04 o
   8   1   7      131.30      118.27        5.46 o
   9   1   7       60.25       60.03        3.68 o
  10   1   7        2.80        0.14        3.88 o
  11   1   7      163.15      162.45       11.07 o
 -10   2   7       -0.30        0.01        2.74 o
  -9   2   7       47.35       65.49        5.09 o
  -8   2   7       14.60       18.87        1.79 o
  -7   2   7       58.90       73.41        2.40 o
  -6   2   7       32.20       39.34        1.81 o
  -5   2   7     1491.80     1458.11       32.67 o
  -4   2   7     1007.35      995.48       17.91 o
  -3   2   7      737.50      709.24       11.76 o
  -2   2   7       21.40       23.08        1.27 o
  -1   2   7      171.25      171.37        3.37 o
   0   2   7        5.00        7.52        0.56 o
   1   2   7       70.70       66.14        1.52 o
   2   2   7      719.75      690.60       11.39 o
   3   2   7     1234.85     1203.41       22.70 o
   4   2   7      493.75      471.08       13.62 o
   5   2   7      212.40      214.85        4.19 o
   6   2   7       24.30       29.07        2.15 o
   7   2   7        1.35        3.83        0.60 o
   8   2   7       12.75       25.96        2.31 o
   9   2   7        9.85       16.84        2.69 o
  10   2   7       91.95       77.80        6.99 o
  11   2   7        7.60        7.34        4.60 o
 -10   3   7       40.00       34.12        5.30 o
  -9   3   7       10.60        8.52        2.30 o
  -8   3   7        1.25        0.20        3.06 o
  -7   3   7       77.20       78.00        2.74 o
  -6   3   7      753.75      772.20       15.07 o
  -5   3   7      310.00      303.05        8.52 o
  -4   3   7       86.35       78.20        2.69 o
  -3   3   7        1.35        3.97        1.59 o
  -2   3   7        1.85        1.02        1.24 o
  -1   3   7      324.90      326.28        6.38 o
   0   3   7       26.00       22.43        1.13 o
   1   3   7       11.80       10.89        0.81 o
   2   3   7      481.10      482.30        8.25 o
   3   3   7        8.55        8.33        0.90 o
   4   3   7      164.05      141.23        3.97 o
   5   3   7      270.50      280.34        7.13 o
   6   3   7        1.00        0.35        1.75 o
   7   3   7      101.40       97.62        4.11 o
   8   3   7       49.80       45.10        3.29 o
   9   3   7      172.25      172.08        7.88 o
  10   3   7        3.75        0.56        3.94 o
 -10   4   7      176.10      145.27        9.90 o
  -9   4   7       75.20       72.96        4.62 o
  -8   4   7       77.70       67.32        4.74 o
  -7   4   7       15.05       13.66        1.93 o
  -6   4   7       71.00       70.06        2.51 o
  -5   4   7       -1.10        0.71        2.04 o
  -4   4   7        0.05        0.07        2.41 o
  -3   4   7      482.65      489.47        9.34 o
  -2   4   7      356.45      349.76        6.86 o
  -1   4   7      195.45      167.83        4.14 o
   0   4   7       30.95       37.03        1.22 o
   1   4   7       25.60       26.73        1.10 o
   2   4   7       34.25       35.59        1.84 o
   3   4   7       32.90       35.14        2.73 o
   4   4   7      156.25      160.34        3.96 o
   5   4   7      162.75      157.83        5.69 o
   6   4   7       22.95       22.77        2.93 o
   7   4   7       33.35       40.80        3.15 o
   8   4   7       -3.95        0.47        2.89 o
   9   4   7       22.05       25.07        3.68 o
  10   4   7        7.00        1.74        5.50 o
  -9   5   7       33.15       30.63        5.42 o
  -8   5   7      122.50      121.45        6.59 o
  -7   5   7       57.25       57.97        4.00 o
  -6   5   7        6.40        7.39        2.12 o
  -5   5   7       13.25       18.10        2.33 o
  -4   5   7        0.35        7.95        1.88 o
  -3   5   7      151.50      162.68        4.11 o
  -2   5   7      244.70      268.95        6.93 o
  -1   5   7        5.00        9.79        1.28 o
   0   5   7      394.75      397.63        9.28 o
   1   5   7      168.65      153.69        3.61 o
   2   5   7        2.80        3.45        1.45 o
   3   5   7      136.55      148.95        4.87 o
   4   5   7      373.55      392.78       10.67 o
   5   5   7      158.60      171.72        6.40 o
   6   5   7      125.80      134.76        5.94 o
   7   5   7       10.30       15.27        3.31 o
   8   5   7        9.65        9.65        3.22 o
   9   5   7       67.30       76.00        5.70 o
  -8   6   7       13.30        6.39        3.65 o
  -7   6   7        0.10        1.92        2.84 o
  -6   6   7       -3.05        1.67        3.56 o
  -5   6   7      153.60      150.43        6.32 o
  -4   6   7        1.10        0.01        1.70 o
  -3   6   7       36.00       37.77        1.72 o
  -2   6   7       55.55       62.68        2.40 o
  -1   6   7        0.65        0.56        1.32 o
   0   6   7      116.65      128.81        3.34 o
   1   6   7        2.25        3.62        1.27 o
   2   6   7       45.40       55.21        2.07 o
   3   6   7       18.35       27.61        3.50 o
   4   6   7       97.00       98.85        5.25 o
   5   6   7       49.90       70.60        4.76 o
   6   6   7      160.05      159.85        7.53 o
   7   6   7       38.20       40.84        4.54 o
   8   6   7       -1.60        5.00        4.00 o
  -6   7   7       66.35       63.55        5.66 o
  -5   7   7       63.50       68.94        5.55 o
  -4   7   7        5.90        4.33        2.65 o
  -3   7   7      107.90      115.59        6.30 o
  -2   7   7        3.95        0.02        2.11 o
  -1   7   7       19.60       17.37        2.22 o
   0   7   7      193.50      192.97        7.27 o
   1   7   7       36.75       33.90        1.84 o
   2   7   7       10.65        2.55        3.67 o
   3   7   7      140.10      136.59        6.10 o
   4   7   7        9.00       12.24        3.76 o
   5   7   7       23.25       25.83        3.79 o
   6   7   7        0.40        1.89        4.16 o
  -4   8   7      184.70      165.73       10.75 o
  -3   8   7       -0.15        0.11        2.72 o
  -2   8   7       21.95       19.40        4.25 o
  -1   8   7        1.15        0.30        3.11 o
   0   8   7      394.45      386.38       15.82 o
   1   8   7      150.65      144.58        7.46 o
   2   8   7       26.35       25.72        3.76 o
   3   8   7       98.20      100.69        6.90 o
   4   8   7       58.10       62.99        9.40 o
 -11   0   8       13.60       13.57        4.80 o
 -10   0   8        1.40        3.71        4.60 o
  -8   0   8      311.60      320.03       11.50 o
  -7   0   8       56.50       71.01        3.60 o
  -6   0   8      192.70      188.10        6.30 o
  -5   0   8       16.90       13.69        2.20 o
  -4   0   8      332.10      350.28        7.10 o
  -3   0   8        0.50        2.73        1.70 o
  -2   0   8        7.40        5.10        0.90 o
  -1   0   8        4.30        1.56        1.00 o
   0   0   8       51.70       51.27        1.60 o
   1   0   8      213.40      218.84        6.00 o
   2   0   8      750.80      729.33       20.00 o
   3   0   8      133.60      132.41        3.60 o
   4   0   8      481.00      470.94       12.00 o
   5   0   8      994.70      925.79       23.10 o
   6   0   8      322.40      299.86        7.80 o
   7   0   8      140.70      151.68        5.80 o
   8   0   8      117.80      122.13        8.60 o
   9   0   8       11.30       24.74        4.50 o
  10   0   8      237.10      237.32       17.40 o
 -11   1   8        1.65        0.61        3.14 o
 -10   1   8       33.75       32.48        3.64 o
  -8   1   8       11.30       10.31        3.45 o
  -7   1   8       35.15       45.13        2.15 o
  -6   1   8       11.55       11.77        1.36 o
  -5   1   8      546.10      553.31        8.56 o
  -4   1   8      104.30      114.09        1.95 o
  -3   1   8      643.40      609.44        9.77 o
  -2   1   8       13.60       12.96        1.17 o
  -1   1   8        0.40        0.00        0.72 o
   0   1   8      210.80      224.06        3.40 o
   1   1   8        4.20        5.76        0.75 o
   2   1   8       92.60       84.37        2.05 o
   3   1   8      392.60      375.35        6.44 o
   4   1   8      292.60      290.06        5.09 o
   5   1   8     1537.65     1461.68       28.40 o
   6   1   8       12.90       11.99        0.90 o
   7   1   8       12.55       13.25        2.11 o
   8   1   8       69.10       70.31        3.54 o
   9   1   8       24.00       21.96        5.60 o
  10   1   8      107.75      105.78        8.25 o
 -10   2   8        1.60        0.08        3.80 o
  -9   2   8        1.40        2.09        2.20 o
  -8   2   8       22.00       18.62        3.52 o
  -7   2   8       22.25       27.37        2.06 o
  -6   2   8       26.00       24.69        2.26 o
  -5   2   8       68.40       74.13        2.55 o
  -4   2   8      686.60      693.72       11.94 o
  -3   2   8      691.85      685.35       11.59 o
  -2   2   8        0.85        0.00        1.16 o
  -1   2   8      269.80      259.76        6.15 o
   0   2   8       49.20       46.96        1.70 o
   1   2   8       91.60       99.42        1.98 o
   2   2   8      273.05      256.40        4.89 o
   3   2   8       49.65       53.16        1.52 o
   4   2   8      154.25      144.06        3.15 o
   5   2   8       71.95       61.34        3.24 o
   6   2   8       47.00       53.01        2.40 o
   7   2   8        3.25        2.25        2.09 o
   8   2   8       26.80       21.07        3.11 o
   9   2   8        7.00       23.46        3.57 o
  10   2   8       19.40       18.82        5.39 o
 -10   3   8        4.20        0.04        5.30 o
  -9   3   8       59.60       64.40        4.70 o
  -8   3   8      241.50      201.73       10.00 o
  -7   3   8       18.65       14.72        2.61 o
  -6   3   8       84.50       93.89        3.72 o
  -5   3   8      523.45      502.92       11.30 o
  -4   3   8       36.50       39.03        2.95 o
  -3   3   8       54.85       52.58        2.65 o
  -2   3   8       92.20      102.66        2.59 o
  -1   3   8       14.55       15.49        1.27 o
   0   3   8      157.80      150.74        3.69 o
   1   3   8       93.60       84.57        2.02 o
   2   3   8      245.30      233.82        4.71 o
   3   3   8      720.05      710.30       12.91 o
   4   3   8       32.20       37.61        1.42 o
   5   3   8       54.05       62.78        2.84 o
   6   3   8        5.55        3.23        2.95 o
   7   3   8       12.65       13.23        2.53 o
   8   3   8       36.15       38.57        3.47 o
   9   3   8       12.10        9.41        5.79 o
  10   3   8       -1.50        6.60        5.40 o
  -9   4   8       59.70       54.88        8.30 o
  -8   4   8      148.30      132.28        6.95 o
  -7   4   8       23.00       27.24        3.84 o
  -6   4   8       -3.55        0.22        1.97 o
  -5   4   8       68.10       65.12        3.49 o
  -4   4   8       21.45       22.70        1.85 o
  -3   4   8       85.55       86.03        2.87 o
  -2   4   8      166.60      147.95        4.10 o
  -1   4   8      200.55      208.40        4.67 o
   0   4   8       91.30      119.40        2.64 o
   1   4   8       57.55       47.55        2.09 o
   2   4   8       68.80       76.63        2.34 o
   3   4   8       93.30      102.06        4.09 o
   4   4   8       -0.90        1.32        1.58 o
   5   4   8       22.95       27.52        2.73 o
   6   4   8       -1.35        0.25        1.00 o
   7   4   8        9.85        9.58        2.91 o
   8   4   8        0.75        0.49        2.42 o
   9   4   8        8.60        9.76        5.20 o
  -8   5   8       76.40       78.20        6.43 o
  -7   5   8       10.40        8.30        3.38 o
  -6   5   8        3.35        0.01        2.53 o
  -5   5   8       67.70       57.48        4.92 o
  -4   5   8       12.85        9.67        1.85 o
  -3   5   8      124.25      124.67        3.87 o
  -2   5   8        4.10        1.87        2.81 o
  -1   5   8       78.85       88.91        3.25 o
   0   5   8      611.90      565.23       11.89 o
   1   5   8       42.95       49.10        1.42 o
   2   5   8       29.35       30.08        1.63 o
   3   5   8        3.35        7.48        4.83 o
   4   5   8        8.70        9.50        2.52 o
   5   5   8      411.85      409.58       11.69 o
   6   5   8       40.35       49.10        3.63 o
   7   5   8       94.05       96.71        6.44 o
   8   5   8       81.15       82.60        5.45 o
  -7   6   8        0.20        1.72        4.26 o
  -6   6   8       -0.55        1.95        4.46 o
  -5   6   8       13.90       15.14        3.29 o
  -4   6   8        9.30        4.75        2.95 o
  -3   6   8       53.50       52.06        2.97 o
  -2   6   8       19.75       26.06        2.23 o
  -1   6   8       -0.10        5.44        3.13 o
   0   6   8      163.90      172.27        3.70 o
   1   6   8        0.30        1.31        2.08 o
   2   6   8       54.70       51.80        2.47 o
   3   6   8       68.95       66.34        2.69 o
   4   6   8        6.90        2.94        3.38 o
   5   6   8        9.00        7.29        4.06 o
   6   6   8       57.15       66.00        4.68 o
   7   6   8       27.40       31.24        4.59 o
  -5   7   8       27.65       24.83        5.20 o
  -4   7   8       42.70       45.53        4.28 o
  -3   7   8       13.65       17.34        2.72 o
  -2   7   8        3.05        5.12        2.29 o
  -1   7   8        4.60        4.29        2.11 o
   0   7   8      171.85      171.75        7.79 o
   1   7   8       -1.45        0.16        2.53 o
   2   7   8       12.15        8.74        2.93 o
   3   7   8       -4.20        0.50        4.55 o
   4   7   8       10.40        7.16        4.57 o
   5   7   8        7.60        0.98        4.61 o
  -2   8   8       76.15       75.26        6.38 o
  -1   8   8       54.30       60.99        5.19 o
   0   8   8       -2.05        0.45        4.33 o
   1   8   8        4.60        2.21        3.62 o
   2   8   8      178.35      172.42       11.21 o
 -10   1   9       29.00       27.44        4.16 o
  -9   1   9        1.20        1.47        2.10 o
  -8   1   9       77.60       70.09        9.10 o
  -7   1   9        2.00        0.54        2.40 o
  -6   1   9       67.50       71.87        1.96 o
  -5   1   9      262.50      272.17        5.01 o
  -4   1   9        5.75        6.69        0.74 o
  -3   1   9       -0.20        1.72        1.62 o
  -2   1   9      158.70      155.44        3.64 o
  -1   1   9        0.20        0.00        0.98 o
   0   1   9      281.80      280.69        5.80 o
   1   1   9      331.25      310.73        5.63 o
   2   1   9       53.45       58.57        2.05 o
   3   1   9        2.90        1.02        1.69 o
   4   1   9      332.45      333.13        5.87 o
   5   1   9        9.25        8.08        1.00 o
   6   1   9      209.65      207.58        4.64 o
   7   1   9        2.15        1.15        1.98 o
   8   1   9       26.05       24.98        3.22 o
   9   1   9       26.10       23.44        4.25 o
  10   1   9      -10.40        0.03        7.90 o
  -9   2   9       18.00       22.44        2.60 o
  -8   2   9      282.30      256.34       14.10 o
  -7   2   9        3.90        2.71        1.20 o
  -6   2   9       29.90       41.72        2.09 o
  -5   2   9      230.15      209.00        5.02 o
  -4   2   9      401.05      395.72        8.56 o
  -3   2   9        7.95        5.52        1.35 o
  -2   2   9       28.50       29.79        1.70 o
  -1   2   9       26.35       28.04        1.59 o
   0   2   9        9.95        5.44        1.31 o
   1   2   9       90.35       94.18        2.09 o
   2   2   9      194.85      195.16        3.61 o
   3   2   9      118.15      119.19        2.91 o
   4   2   9      723.20      719.17       13.62 o
   5   2   9      177.75      177.77        3.75 o
   6   2   9       78.20       83.40        3.82 o
   7   2   9        1.50        1.37        1.75 o
   8   2   9        7.15       14.39        2.50 o
   9   2   9      174.45      174.23        9.79 o
  -8   3   9      109.40      111.18        9.50 o
  -7   3   9       13.15       16.66        3.70 o
  -6   3   9        5.90        5.06        2.30 o
  -5   3   9        1.10        1.05        3.31 o
  -4   3   9      218.70      217.53        5.47 o
  -3   3   9        4.55        5.35        1.46 o
  -2   3   9      284.10      271.18        6.20 o
  -1   3   9       74.60       77.27        2.55 o
   0   3   9       61.80       62.93        2.20 o
   1   3   9       11.55       14.38        0.90 o
   2   3   9       41.35       34.95        1.56 o
   3   3   9      404.60      384.81        7.47 o
   4   3   9       40.40       36.25        2.31 o
   5   3   9       10.30       15.43        1.10 o
   6   3   9       49.65       51.06        3.16 o
   7   3   9       19.50       23.22        3.00 o
   8   3   9        4.50        0.01        3.27 o
   9   3   9        5.95        3.67        4.15 o
  -9   4   9        7.60        2.55        8.20 o
  -8   4   9       16.80       13.11        5.60 o
  -7   4   9       64.05       53.54        5.87 o
  -6   4   9       49.35       45.92        5.32 o
  -5   4   9       57.20       50.58        4.46 o
  -4   4   9        3.10        0.83        2.24 o
  -3   4   9      184.15      174.43        6.43 o
  -2   4   9       33.65       31.76        3.01 o
  -1   4   9      145.45      131.32        5.46 o
   0   4   9       61.95       55.42        3.45 o
   1   4   9       92.10       81.07        2.32 o
   2   4   9       20.00       14.33        1.28 o
   3   4   9        7.95        8.11        1.34 o
   4   4   9        8.75        7.62        1.28 o
   5   4   9      132.80      129.39        5.35 o
   6   4   9      347.30      345.73       15.50 o
   7   4   9       44.00       40.93        4.00 o
   8   4   9       46.00       40.50        4.50 o
  -8   5   9       -1.75        1.00        3.90 o
  -7   5   9        4.90        3.22        4.80 o
  -6   5   9        6.85        7.95        4.07 o
  -5   5   9       11.90       14.69        3.06 o
  -4   5   9      105.40      117.76        6.52 o
  -3   5   9       10.50       12.47        2.09 o
  -2   5   9        4.50        4.39        1.97 o
  -1   5   9      124.55      137.90        3.87 o
   0   5   9      101.40       80.36        3.48 o
   1   5   9      201.95      209.79        5.91 o
   2   5   9       95.60      100.34        3.34 o
   3   5   9      171.40      165.31        5.15 o
   4   5   9       52.35       57.36        3.19 o
   5   5   9       16.85       20.82        3.11 o
   6   5   9       46.60       40.91        4.66 o
   7   5   9      126.40      126.24        7.42 o
  -6   6   9        3.60        1.09        4.05 o
  -5   6   9        8.00        5.84        3.37 o
  -4   6   9       -2.45        1.31        3.88 o
  -3   6   9       30.60       22.67        3.74 o
  -2   6   9      114.90      119.65        5.56 o
  -1   6   9       10.65       10.60        2.05 o
   0   6   9       47.75       51.84        3.16 o
   1   6   9       15.90       20.74        1.96 o
   2   6   9       30.60       26.71        2.84 o
   3   6   9       18.15       16.78        3.22 o
   4   6   9       -3.00        1.81        4.20 o
   5   6   9       67.85       68.52        6.22 o
   6   6   9       63.75       60.51        6.13 o
  -4   7   9        9.50       12.71        3.69 o
  -3   7   9      166.05      167.57        7.95 o
  -2   7   9       49.50       50.79        4.44 o
  -1   7   9        5.45       15.40        3.84 o
   0   7   9        7.00        7.63        3.72 o
   1   7   9       24.95       25.55        3.40 o
   2   7   9       15.20       13.67        3.67 o
   3   7   9       59.55       63.07        4.89 o
  -9   0  10       22.00       24.89        4.90 o
  -8   0  10        7.90       11.12        2.90 o
  -7   0  10      166.70      153.78        6.00 o
  -6   0  10       10.10        7.76        2.20 o
  -5   0  10      325.20      301.61        8.60 o
  -4   0  10        8.40        6.33        1.30 o
  -3   0  10      184.70      190.36        6.10 o
  -2   0  10        1.00        0.63        2.40 o
  -1   0  10       54.20       56.55        3.20 o
   0   0  10      255.80      240.94        7.00 o
   1   0  10      789.90      754.54       16.70 o
   2   0  10      350.30      353.18        7.80 o
   3   0  10       18.30       16.19        2.10 o
   4   0  10       79.60       72.09        2.90 o
   5   0  10       31.50       30.27        2.30 o
   6   0  10       11.50       12.37        1.80 o
   7   0  10      105.80       90.36        5.50 o
   8   0  10      296.60      238.97       12.60 o
   9   0  10      302.00      313.88       14.40 o
  -9   1  10       60.30       64.58       11.30 o
  -8   1  10      145.90      125.36       12.50 o
  -7   1  10       44.55       37.65        2.43 o
  -6   1  10       21.45       19.24        1.57 o
  -5   1  10      103.20      120.73        2.26 o
  -4   1  10      156.30      155.30        3.71 o
  -3   1  10       25.75       29.13        1.97 o
  -2   1  10      126.85      129.28        3.12 o
  -1   1  10      270.15      272.25        5.73 o
   0   1  10      210.90      226.97        5.27 o
   1   1  10        5.10        4.72        0.96 o
   2   1  10       29.10       28.06        1.45 o
   3   1  10        6.00        5.19        1.24 o
   4   1  10      302.65      316.58        5.87 o
   5   1  10       36.00       35.34        1.66 o
   6   1  10       -0.10        5.01        1.59 o
   7   1  10       76.90       79.08        3.68 o
   8   1  10       13.85       17.33        2.23 o
   9   1  10       69.90       74.81        5.95 o
  -9   2  10       91.10       73.53       10.90 o
  -8   2  10       43.20       37.81        5.55 o
  -7   2  10        3.75        5.40        3.64 o
  -6   2  10       10.25        6.59        2.96 o
  -5   2  10      103.00      108.02        4.55 o
  -4   2  10       57.50       60.22        2.26 o
  -3   2  10       29.70       34.24        1.84 o
  -2   2  10      132.80      130.25        3.65 o
  -1   2  10       19.35       22.29        2.77 o
   0   2  10       24.45       27.61        1.70 o
   1   2  10       47.55       52.95        2.21 o
   2   2  10       35.70       36.86        1.73 o
   3   2  10      166.50      153.90        4.12 o
   4   2  10      252.40      241.60        5.98 o
   5   2  10       42.25       41.59        1.80 o
   6   2  10       31.85       34.35        2.07 o
   7   2  10        3.70        4.31        2.42 o
   8   2  10       -2.65        0.27        3.31 o
  -8   3  10      119.65      108.56        7.96 o
  -7   3  10       -0.10        3.51        4.05 o
  -6   3  10       24.95       20.42        3.64 o
  -5   3  10       29.15       18.85        3.81 o
  -4   3  10        0.95        0.46        2.13 o
  -3   3  10       13.35       19.01        1.81 o
  -2   3  10       92.00       90.37        3.01 o
  -1   3  10       16.95       16.82        2.29 o
   0   3  10       15.85       22.43        1.81 o
   1   3  10      183.20      167.37        5.24 o
   2   3  10        2.70        3.50        1.30 o
   3   3  10        4.40        3.33        1.15 o
   4   3  10      202.75      211.88        4.63 o
   5   3  10       44.25       44.46        2.32 o
   6   3  10       46.50       52.22        3.08 o
   7   3  10        1.50        0.74        2.21 o
   8   3  10        5.90        5.10        3.62 o
  -8   4  10       -2.70        0.04        5.70 o
  -7   4  10        0.70        4.60        5.33 o
  -6   4  10       12.40       16.89        3.75 o
  -5   4  10      246.10      255.35       10.93 o
  -4   4  10       20.45       23.98        3.15 o
  -3   4  10       17.75       24.81        2.80 o
  -2   4  10      149.00      146.20        5.96 o
  -1   4  10        5.60        5.98        2.36 o
   0   4  10       -1.70        1.00        2.41 o
   1   4  10      144.05      152.22        4.24 o
   2   4  10       18.60       19.92        1.86 o
   3   4  10      100.30       86.22        2.87 o
   4   4  10       14.95       16.60        2.47 o
   5   4  10       14.35       18.64        2.51 o
   6   4  10        6.55       14.53        3.27 o
   7   4  10       36.65       39.37        4.41 o
  -7   5  10        7.70        0.47        8.40 o
  -6   5  10       62.20       69.48        8.90 o
  -5   5  10       11.40       20.03        5.50 o
  -4   5  10       17.65       14.37        3.76 o
  -3   5  10        7.00        4.81        3.68 o
  -2   5  10       35.80       34.57        3.74 o
  -1   5  10       -1.30        0.05        2.86 o
   0   5  10       16.75       16.64        2.90 o
   1   5  10        6.55        0.89        3.19 o
   2   5  10       58.60       66.64        4.80 o
   3   5  10        5.00        5.91        3.60 o
   4   5  10      108.10      115.62        7.00 o
   5   5  10        3.25        5.64        2.97 o
   6   5  10       -1.45        0.05        3.30 o
  -5   6  10       -3.10       13.33        4.50 o
  -4   6  10      106.55      121.04        7.61 o
  -3   6  10       90.60       83.36        5.56 o
  -2   6  10       13.65       11.05        2.97 o
  -1   6  10        3.30        2.25        2.20 o
   0   6  10       76.20       86.34        4.50 o
   1   6  10        3.40        8.54        3.00 o
   2   6  10        0.50        0.00        7.78 o
   3   6  10        2.60        1.20        5.60 o
   4   6  10       37.00       40.07        5.01 o
  -1   7  10       64.70       68.92        5.94 o
   0   7  10        1.50        0.23        3.83 o
  -8   1  11       35.80       23.81        6.70 o
  -7   1  11       35.55       27.75        4.36 o
  -6   1  11       28.65       25.31        3.58 o
  -5   1  11        9.60       12.14        2.40 o
  -4   1  11       35.65       39.62        2.16 o
  -3   1  11        0.55        0.48        1.90 o
  -2   1  11        4.30        3.14        1.35 o
  -1   1  11      151.60      153.33        3.71 o
   0   1  11      141.35      145.04        4.57 o
   1   1  11      246.10      246.36        5.06 o
   2   1  11       29.25       28.28        1.74 o
   3   1  11       22.15       22.94        1.52 o
   4   1  11       54.00       46.43        3.18 o
   5   1  11        4.80        3.13        1.82 o
   6   1  11       66.10       64.17        4.56 o
   7   1  11       20.55       25.36        2.55 o
   8   1  11       56.20       65.58        4.49 o
  -8   2  11       58.00       49.57        9.90 o
  -7   2  11      183.75      166.93        9.67 o
  -6   2  11       -4.15        0.85        3.12 o
  -5   2  11       27.75       40.57        3.24 o
  -4   2  11        0.80        1.11        2.43 o
  -3   2  11      133.60      136.45        4.01 o
  -2   2  11      174.60      170.24        4.74 o
  -1   2  11      245.50      245.54        7.23 o
   0   2  11        2.35        0.23        1.66 o
   1   2  11      368.80      358.62        9.76 o
   2   2  11       19.25       21.61        1.40 o
   3   2  11        8.75        7.53        1.52 o
   4   2  11       78.65       84.24        2.48 o
   5   2  11       -1.80        0.15        2.47 o
   6   2  11      108.90      103.95        4.71 o
   7   2  11        4.35        4.32        3.22 o
  -7   3  11       10.50       16.20        5.80 o
  -6   3  11        2.90        2.72        3.69 o
  -5   3  11       69.15       69.47        5.46 o
  -4   3  11      242.70      231.64       11.65 o
  -3   3  11      452.70      438.13       10.44 o
  -2   3  11      151.70      142.36        5.03 o
  -1   3  11       95.75       95.20        3.29 o
   0   3  11       87.95       84.81        3.19 o
   1   3  11      182.15      166.16        5.41 o
   2   3  11        1.15        0.02        1.05 o
   3   3  11       40.70       35.35        2.33 o
   4   3  11      148.30      140.51        5.66 o
   5   3  11      548.80      541.37       21.24 o
   6   3  11       29.45       35.66        3.46 o
   7   3  11        4.00       11.33        3.90 o
  -6   4  11        9.95       18.41        5.37 o
  -5   4  11        2.60       11.35        3.47 o
  -4   4  11      281.05      269.23       13.75 o
  -3   4  11       56.95       58.79        4.44 o
  -2   4  11        4.15        0.93        2.86 o
  -1   4  11      207.10      208.28        7.22 o
   0   4  11       89.00       89.77        4.19 o
   1   4  11       60.70       66.93        3.29 o
   2   4  11       51.50       43.83        2.76 o
   3   4  11       33.80       35.57        4.30 o
   4   4  11       15.20       12.72        3.90 o
   5   4  11        1.55        3.87        3.08 o
   6   4  11       44.95       47.06        4.28 o
  -5   5  11       48.50       39.95        8.60 o
  -4   5  11        6.00        9.45        7.70 o
  -3   5  11        1.90        2.88        3.60 o
  -2   5  11        0.90        1.66        6.07 o
  -1   5  11        5.70        5.30        2.90 o
   0   5  11       -0.30        0.53        2.63 o
   1   5  11       19.80       26.69        3.40 o
   2   5  11       85.20       62.78        8.90 o
   3   5  11        7.30        4.02        4.20 o
   4   5  11        8.10        9.48        4.40 o
  -2   6  11       -5.70        0.70        9.10 o
  -1   6  11       46.40       55.37        9.90 o
   0   6  11        3.40        7.00        8.90 o
   1   6  11       10.10       22.62        6.50 o
   2   6  11       -4.20        5.36        6.20 o
  -7   0  12       12.00        4.99        6.70 o
  -6   0  12       31.00       41.29        6.20 o
  -5   0  12       82.60       95.36        8.50 o
  -4   0  12        4.40        5.79        1.40 o
  -3   0  12        0.00        0.67        0.01 o
  -2   0  12       41.30       39.63        2.40 o
  -1   0  12       14.80       24.16        3.20 o
   0   0  12      123.00      121.70        5.30 o
   1   0  12      147.00      141.81        6.50 o
   2   0  12       53.70       57.35        2.30 o
   3   0  12       -1.80        1.01        2.10 o
   4   0  12      148.80      131.11        6.00 o
   5   0  12       39.00       42.21        3.70 o
   6   0  12       18.30       15.83        4.80 o
  -7   1  12       19.30       17.93        4.32 o
  -6   1  12       -5.05        0.85        6.14 o
  -5   1  12        1.25        0.85        3.51 o
  -4   1  12       39.90       49.16        3.59 o
  -3   1  12        6.10       10.60        2.63 o
  -2   1  12      103.20      101.03        3.98 o
  -1   1  12       52.75       56.82        2.81 o
   0   1  12       22.60       32.25        2.16 o
   1   1  12      117.95      125.27        4.05 o
   2   1  12       71.20       74.70        2.54 o
   3   1  12       19.40       18.57        1.80 o
   4   1  12       16.55       19.72        2.08 o
   5   1  12       -0.35        0.01        3.24 o
   6   1  12       17.65       19.91        2.63 o
  -7   2  12        4.60        4.01        9.30 o
  -6   2  12       17.60       19.79        4.14 o
  -5   2  12        5.25        6.36        3.33 o
  -4   2  12       -1.65        0.06        3.11 o
  -3   2  12       18.70       12.42        2.95 o
  -2   2  12      377.20      353.31        8.62 o
  -1   2  12      359.60      354.37        8.18 o
   0   2  12       11.40       10.77        2.23 o
   1   2  12       29.10       34.69        2.37 o
   2   2  12        7.60       10.42        1.56 o
   3   2  12       11.50       12.23        1.78 o
   4   2  12      142.80      128.72        6.29 o
   5   2  12       11.35       11.37        3.02 o
   6   2  12      128.30      127.24        8.40 o
  -6   3  12       17.40       17.15        6.30 o
  -4   3  12       74.25       82.91        5.64 o
  -3   3  12        6.00        2.02        3.24 o
  -2   3  12        8.35        9.86        2.69 o
  -1   3  12      166.30      161.52        5.32 o
   0   3  12      118.05      117.45        4.63 o
   1   3  12      264.80      260.59       10.94 o
   2   3  12        5.25        6.78        1.95 o
   3   3  12       95.50      102.66        5.88 o
   4   3  12      130.80      136.52        8.20 o
   5   3  12        6.90        6.81        4.50 o
  -5   4  12        0.40        3.84       10.37 o
  -4   4  12       41.20       34.46        5.78 o
  -3   4  12       42.70       39.60        5.52 o
  -2   4  12       24.10       15.33        3.89 o
  -1   4  12       34.10       36.00        4.72 o
   0   4  12       85.40       92.45        3.97 o
   1   4  12      105.70      117.36        5.60 o
   2   4  12       58.00       70.57        9.50 o
   3   4  12       36.80       35.40        5.50 o
   4   4  12      125.60      137.23        8.40 o
  -2   5  12       45.80       36.92        8.00 o
  -1   5  12       14.70       12.18        6.90 o
   0   5  12       -2.50        0.43        5.50 o
   1   5  12       68.50       72.23       11.60 o
   2   5  12       15.70       21.14        6.30 o
  -5   1  13       -2.55        3.57        4.51 o
  -4   1  13        2.65        2.79        4.56 o
  -3   1  13       74.50       85.44        6.20 o
  -2   1  13       13.00       12.12        3.65 o
  -1   1  13        6.50        7.69        2.70 o
   0   1  13        0.15        0.71        1.53 o
   1   1  13       30.15       37.02        2.75 o
   2   1  13        2.95        0.51        2.22 o
   3   1  13       19.75       23.93        2.34 o
   4   1  13       13.05       20.19        2.89 o
  -5   2  13       95.75      104.57        7.32 o
  -4   2  13        0.70        0.24        3.75 o
  -3   2  13       -2.75        1.14        3.44 o
  -2   2  13       19.70       19.05        3.85 o
  -1   2  13        5.60        3.83        4.28 o
   0   2  13      173.35      184.46        6.15 o
   1   2  13      125.50      131.32        5.27 o
   2   2  13        8.80       10.54        3.34 o
   3   2  13       19.85       18.30        2.38 o
   4   2  13        2.65        7.40        3.85 o
  -4   3  13        5.70        3.63        7.00 o
  -3   3  13        2.75        1.35        3.68 o
  -2   3  13        5.00        2.34        3.47 o
  -1   3  13       72.40       67.34        6.35 o
   0   3  13      638.80      598.91       22.16 o
   1   3  13        3.25        3.25        3.46 o
   2   3  13        7.30        1.51        3.54 o
   3   3  13        4.30        0.20        4.70 o
  -1   4  13       -7.60        0.13        6.60 o
   0   4  13       15.55       17.96        5.45 o
  -3   0  14        3.00        0.08        5.60 o
  -2   0  14       19.80       12.90        6.50 o
   0   0  14        2.60        6.52        5.10 o
   1   0  14      185.40      189.71       14.90 o
   2   0  14        7.20        2.64        5.20 o
  -2   1  14       29.10       38.16        7.30 o
  -1   1  14        2.25        0.83        3.80 o
   0   1  14      104.75      109.38        8.03 o
   1   1  14       20.70       23.80        4.59 o
